# Supplementary material for: Caspase-1 and the inflammasome promote polycystic kidney disease progression
Source: Front Mol Biosci. 2022 Nov 29;9:971219. doi: 10.3389/fmolb.2022.971219 (PMC9745047; doi:10.3389/fmolb.2022.971219)
Supplement: Supplementary file 2 [file Table2.XLSX]

## Sheet: 1.Signaling pathways RCvWT
DEGs upregulated in RC/RC vs WT kidneys associated with proliferation, growth, epithelial-to-mesenchymal transition and fibroblast proliferation and activation.
TGF-b (GO)	Wnt (GO)	Hedgehog (KEGG)	cAMP (GO)	Hippo (GO)	EMT (GO)	Fibroblast proliferation/activation (GO)
Acvr1	Amotl2	Gli1	Abca1	Ajuba	Acvr1	Acta2
Acvrl1	Ankrd6	Gli3	Adcy7	Amotl2	Alx1	Anxa2
Ankrd1	Aspm	Ptch2	Adcyap1r1	Dchs1	Axin2	Btc
Arrb2	Axin2	Wnt10a	Adgrd1	Fat4	Bambi	Ccna2
Aspn	Bambi	Wnt7a	Adora2a	Sox11	Col1a1	Ccnb1
Bambi	Ccnd1		Akap12	Tead2	Dact3	Cd74
Cav3	Ccne1		Calcrl	Wtip	Efna1	Cdk4
Ccl2	Cd44		Cap1	Wwtr1	Epha3	Cygb
Cd109	Cdh3		Cxcl10		Erg	Ddr2
Cdh5	Col1a1		Cxcr3		Flna	Ednra
Cdkn2b/	Cpz		Edn1		Glipr2	Fbln1
Col1a2	Cthrc1		Ednra		Grem1	Fgf2
Col3a1	Ctnnd2		Fpr2		Has2	Fn1
Fbn1	Dact1		Gpr176		Heyl	Fosl2
Fbn2	Dact3		Gpr65		Il1b	Igf1
Fos	Dcdc2a		Lpar1		Loxl2	Mmp9
Fyn	Dkk3		P2ry13		Loxl3	Myc
Htra3	Egr1		Pf4		Nfatc1	Pdgfa
Itgb5	Fgf2		Ptger4		Phldb1	Pdgfb
Lrg1	Frzb		Ptgir		Snai1	Pdgfra
Ltbp4	Fzd1		Ramp1		Sox9	Pdgfrb
Map3k1	Fzd2		Timp2		Tgfb1	Pparg
Mef2c	Gli1				Tgfb1i1	Prr5l
Nrep	Gli3				Tgfb3	Rcc
Pmepa1	Gpc3				Tgfbr2	Rps6ka1
Rasl11b	Grem1				Twist1	Serpine1
Runx1	Grk5				Wwtr1	Sphk1
Scx	Hhex				Zfp703	Tgfb1
Serpine1	Hic1					Tgif1
Sox9	Lmx1a					Thbs1
Tgfb1	Lrrk1
Tgfb1i1	Mark1
Tgfb3	Mdfic
Tgfbr2	Myc
Thbs1	Naip2
Zeb1	Nfatc4
Zfp36l1	Nfkb1
Zfp703	Nkd1
Zyx	Nkd2
	Nrarp
	Nxn
	Ptk7
	Pygo1
	Rbms3
	Scel
	Sdc1
	Sfrp4
	Sfrp5
	Sox10
	Sox4
	Sox7
	Sox9
	Sulf
	Tax1bp3
	Tcf7
	Tcf7l1
	Tgfb1i1
	Tlr2
	Tmem88
	Wisp1
	Wnt10a
	Wnt7a
	Wwtr1
	Zeb2
	Zfp703

## Sheet: 2.Inflammation pathways RCvWT
GO Enrichment Analysis of DEGs upregulated RC/RC kidneys compared to WT kidneys-Pathways related to inflammation are listed.
ID:the unique identification id of Gene Ontology database	Description: function description of Gene Ontology.	GeneRatio: the ratio between the number of differentially expressed genes in each GO term and all differentially expressed genes that can be found in GO database.	BgRatio: in background GO database, the ratio of all genes concerning this GO term to all genes.	pvalue: probablity value.	padj: adjusted p-value. Generally, GO terms with Corrected_pValue < 0.05 are significant enrichment.	geneID: differentially expressed genes in this term.
ID	Description	GeneRatio	BgRatio	pvalue	padj	geneID
GO:0042110	T cell activation	139/1743	472/20349	1.96556e-40	9.74687e-37	Itgb2/Lck/Loxl3/Icosl/Tcf7/Lgals9/Efnb2/Tgfb1/Relb/Ebi3/Il7r/Stat3/Ly9/Cd44/Tnfaip8l2/Cd48/Cd83/Ikzf1/Irf1/Fyn/Arg1/Igf1/Vsir/Dock2/Adora2a/Itk/Fkbp1b/Zfp36l1/Gli3/Irf4/Syk/Sftpd/Lcp1/Tnfsf11/Ripk3/Fam49b/Nckap1l/Cd86/Ifnar1/Cd4/Zeb1/H2-Oa/Aif1/Cd74/Anxa1/Cd5/Cd6/Adam8/Cd28/Il18r1/Zap70/Slc11a1/Ptprc/Il2ra/Apbb1ip/Gsn/Dll4/Il1b/Cd2/Vcam1/Cd1d1/Rorc/Tnfsf8/Sit1/Ctps/Rhoh/Lfng/Gpnmb/Lag3/Clec4d/Cor…
GO:0002250	adaptive immune response	120/1743	366/20349	3.67598e-40	9.74687e-37	Loxl3/Icosl/Tgfb1/Relb/Cd79a/Il7r/Stat3/Ly9/Adgre1/Cd44/Il27ra/Mef2c/Pou2f2/Tnfrsf13b/Cd48/Fcgr1/Irf1/Fyn/Arg1/Vsir/Itk/Myo1g/Pik3cg/Irf4/Syk/C9/Ripk3/Fam49b/Tnfrsf17/Emp2/Samsn1/Cd86/Serping1/Cd4/Clec4n/C3/Cd74/Anxa1/Il33/Nfkb2/Irf7/Cd28/Il18rap/Il1rl1/Il18r1/Zap70/Slc11a1/Inpp5d/Ptprc/Cd1d1/Rorc/Sit1/Clec4d/Clec4a2/Klrk1/Ctsc/Lat/Il4ra/Pycard/Swap70/Sash3/Was/Btk/Tnfsf13b/Myd88/Nlrp3/Crlf2/Fgg/…
GO:0002694	regulation of leukocyte activation	136/1743	462/20349	1.51098e-39	2.67091e-36	Tspan32/Itgb2/Lck/Loxl3/Icosl/Mmp14/Lgals9/Efnb2/Axl/Tgfb1/Il7r/Cd44/Il27ra/Mef2c/Tnfrsf13b/Tnfaip8l2/Cd83/Lbp/Ikzf3/Ikzf1/Irf1/Arg1/Igf1/Vsir/Adora2a/Zfp36l1/Gli3/Syk/Sftpd/Tnfsf11/Ripk3/Fam49b/Nckap1l/Samsn1/Cd86/Cd4/Zeb1/H2-Oa/Mzb1/Aif1/Cd74/Anxa1/Cd5/Cd6/Il33/Adam8/Cd28/Il1rl1/Zap70/Inpp5d/Ptprc/Il2ra/Gsn/Il1b/Vcam1/Cd1d1/Rorc/Nr4a3/Sit1/Fgr/Cd38/Gpnmb/Lag3/Klrk1/Pglyrp1/Coro1a/Lat/Il4ra/Itga…
GO:0050900	leukocyte migration	106/1743	303/20349	1.85296e-38	2.45656e-35	Itgb2/Pdgfb/Mmp14/Ccl3/Lgals9/Itgb7/Il16/Tgfb1/Ccl8/Rarres2/Csf1/Lbp/Cd34/Mmp9/Cxcl16/Ccl6/Ccl9/Stk10/Madcam1/Myo1g/Pik3cg/Ccl11/Edn1/Syk/Cxcl14/Thbs4/Tnfsf11/Ripk3/Nckap1l/Apod/Cxcl13/Aif1/Cd74/Anxa1/Il33/Adam8/Ccr1/Il1r1/Ccl20/Gpr35/Selp/Sell/Il1b/Edn3/Vcam1/Tlr2/Csf3r/Cxcl5/Pf4/Coro1a/Itgam/Pycard/Swap70/Msn/Ednra/Cx3cl1/Ccl22/Ccl17/Thy1/Myd88/Podxl2/Rac2/Vav1/Foxj1/Gpsm3/Cxcl10/Ccl5/Ccl12/Ccl…
GO:0050778	positive regulation of immune response	133/1743	477/20349	6.53673e-36	6.93286e-33	Itgb2/Lck/Lgals9/Cfp/Tgfb1/Lcp2/Cacnb3/Cd79a/Sh2b2/Cd44/Il27ra/Mef2c/Cd247/Fcgr1/Lbp/Dhx58/Irf1/Fyn/Irak3/Itk/Myo1g/Coch/Prkch/Irf4/Syk/Cd180/Pspc1/C9/C6/Fam49b/Nckap1l/Masp1/Cd86/Serping1/Cd4/C3/Tmem173/Cd74/Anxa1/Lpxn/Il33/Pik3ap1/Adam8/Irf7/Rftn2/Cd28/Il18rap/Zap70/Slc11a1/Cfh/Ptprc/Fcna/Zbp1/Tlr2/Cd1d1/Nr4a3/Fgr/Smpdl3b/Cd38/Lag3/Klrk1/Cd19/Il4ra/Itgam/Pycard/Trim30a/Sash3/Btk/Tnfsf13b/Mmp2/C…
GO:0007159	leukocyte cell-cell adhesion	105/1743	328/20349	3.3279e-34	2.94131e-31	Itgb2/Lck/Itga5/Loxl3/Icosl/Lgals9/Itgb7/Efnb2/Tgfb1/Il7r/Cd44/Tnfaip8l2/Cd83/Ikzf1/Irf1/Arg1/Igf1/Vsir/Adora2a/Stk10/Madcam1/Gli3/Syk/Sftpd/Tnfsf11/Ripk3/Has2/Fam49b/Nckap1l/Cd86/Cd4/Zeb1/H2-Oa/Aif1/Cd74/Anxa1/Cd5/Cd6/Fermt3/Adam8/Cd28/Zap70/Ptprc/Selp/Il2ra/Gsn/Il1b/Vcam1/Cd1d1/Rorc/Nr4a3/Sit1/Gpnmb/Lag3/Coro1a/Lat/Il4ra/Itgam/Pycard/Itgal/Sash3/Msn/Il2rg/Cd209a/Tnfsf13b/Thy1/Ets1/Cd3e/Tgfbr2/N…
GO:0030335	positive regulation of cell migration	126/1743	458/20349	2.04496e-33	1.35555e-30	Pdgfb/Itga5/Sox9/Mmp14/Lgals9/Col18a1/Col1a1/Tgfb1/Hspb1/Fbln1/Rarres2/Csf1/Lbp/Mmp9/Pfn1/Sparc/Cxcl16/Igf1/Madcam1/Ccl11/Edn1/Cxcl14/Thbs4/Spry2/Myc/Has2/Nckap1l/Cxcl13/Myo1f/Aif1/Cd74/Pdgfrb/Fermt3/Gli1/Adam8/Ccr1/Pdgfa/Il1r1/Ccl20/Fn1/Ptprc/Selp/Sell/Ddr2/Acvr1/Il1b/Edn3/Postn/Tlr2/F3/Cyr61/Glipr2/Sema3c/Hgf/Fgr/Sema3a/Pdgfra/Cxcl5/Pf4/Anxa3/Gpnmb/Tcaf2/Wnt7a/Coro1a/Pycard/Swap70/Srpx2/Flna/Ed…
GO:0051249	regulation of lymphocyte activation	113/1743	387/20349	1.30665e-32	6.92918e-30	Lck/Loxl3/Icosl/Mmp14/Lgals9/Efnb2/Axl/Tgfb1/Il7r/Cd44/Il27ra/Mef2c/Tnfrsf13b/Tnfaip8l2/Cd83/Ikzf3/Ikzf1/Irf1/Arg1/Igf1/Vsir/Adora2a/Zfp36l1/Gli3/Syk/Sftpd/Tnfsf11/Ripk3/Fam49b/Nckap1l/Samsn1/Cd86/Cd4/Zeb1/H2-Oa/Mzb1/Aif1/Cd74/Anxa1/Cd5/Cd6/Adam8/Cd28/Zap70/Inpp5d/Ptprc/Il2ra/Gsn/Il1b/Vcam1/Cd1d1/Rorc/Sit1/Cd38/Gpnmb/Lag3/Pglyrp1/Coro1a/Lat/Il4ra/Pycard/Itgal/Sash3/Btk/Il2rg/Cd209a/Tnfsf13b/Thy1/…
GO:0030595	leukocyte chemotaxis	76/1743	190/20349	2.16777e-32	1.04506e-29	Itgb2/Pdgfb/Ccl3/Il16/Ccl8/Rarres2/Csf1/Lbp/Cxcl16/Ccl6/Ccl9/Pik3cg/Ccl11/Edn1/Syk/Cxcl14/Thbs4/Tnfsf11/Nckap1l/Cxcl13/Aif1/Cd74/Anxa1/Adam8/Ccr1/Ccl20/Gpr35/Sell/Il1b/Edn3/Csf3r/Cxcl5/Pf4/Coro1a/Itgam/Swap70/Ednra/Cx3cl1/Ccl22/Ccl17/Rac2/Vav1/Gpsm3/Cxcl10/Ccl5/Ccl12/Ccl2/Nov/Serpine1/Ccr7/Camk1d/Prex1/Thbs1/C3ar1/Ccr6/Nbl1/Cmklr1/Lyn/S100a14/Jaml/Ccr2/Cxcr3/Lgals3/Ch25h/Gpr183/Fpr2/Cx3cr1/Slamf8…
GO:0097529	myeloid leukocyte migration	72/1743	176/20349	1.69282e-31	6.9054e-29	Itgb2/Pdgfb/Mmp14/Ccl3/Ccl8/Rarres2/Csf1/Lbp/Ccl6/Ccl9/Pik3cg/Ccl11/Edn1/Syk/Thbs4/Tnfsf11/Nckap1l/Aif1/Cd74/Anxa1/Adam8/Ccr1/Il1r1/Ccl20/Gpr35/Sell/Il1b/Edn3/Csf3r/Cxcl5/Pf4/Itgam/Swap70/Ednra/Cx3cl1/Ccl22/Ccl17/Myd88/Rac2/Vav1/Cxcl10/Ccl5/Ccl12/Ccl2/P2ry12/Nov/Serpine1/Ccr7/Camk1d/Prex1/Ptger4/Thbs1/C3ar1/Nbl1/Cmklr1/Lyn/S100a14/Jaml/Ccr2/Lgals3/Fpr2/Cx3cr1/Slamf8/Prtn3/Cxcl2/Fcer1g/Fcgr3/Cxcl1…
GO:0002460	adaptive immune response based on somatic recombination of immune receptors built from immunoglobulin superfamily domains	84/1743	243/20349	2.96348e-30	1.04769e-27	Loxl3/Icosl/Tgfb1/Relb/Il7r/Stat3/Ly9/Il27ra/Mef2c/Pou2f2/Fcgr1/Irf1/Arg1/Vsir/Myo1g/Irf4/C9/Ripk3/Fam49b/Emp2/Serping1/Cd4/C3/Cd74/Anxa1/Il33/Nfkb2/Irf7/Cd28/Il18rap/Il1rl1/Il18r1/Slc11a1/Inpp5d/Ptprc/Cd1d1/Rorc/Ctsc/Il4ra/Swap70/Sash3/Was/Btk/Tnfsf13b/Myd88/Nlrp3/Crlf2/Foxj1/Batf/C1qa/C1qc/C1qb/Icam1/Arid5a/H2-DMa/Ccr7/C1s1/Stx11/Rftn1/Foxp3/Exo1/C3ar1/Ccr6/Klhl6/Gapt/Cd24a/Ccr2/Spn/Bcl3/C1ra/U…
GO:1903037	regulation of leukocyte cell-cell adhesion	94/1743	298/20349	3.6875e-30	1.22217e-27	Lck/Loxl3/Icosl/Lgals9/Efnb2/Tgfb1/Il7r/Cd44/Tnfaip8l2/Cd83/Ikzf1/Irf1/Arg1/Igf1/Vsir/Adora2a/Gli3/Syk/Sftpd/Tnfsf11/Ripk3/Has2/Fam49b/Nckap1l/Cd86/Cd4/Zeb1/H2-Oa/Aif1/Cd74/Anxa1/Cd5/Cd6/Adam8/Cd28/Zap70/Ptprc/Il2ra/Gsn/Il1b/Vcam1/Cd1d1/Rorc/Nr4a3/Sit1/Gpnmb/Lag3/Coro1a/Lat/Il4ra/Pycard/Itgal/Sash3/Il2rg/Cd209a/Tnfsf13b/Thy1/Ets1/Cd3e/Tgfbr2/Nlrp3/Rac2/Egr3/Fancd2/Foxj1/Ccl5/Ccl2/Cd276/Card11/H2-…
GO:0002685	regulation of leukocyte migration	71/1743	179/20349	4.59802e-30	1.43431e-27	Mmp14/Lgals9/Tgfb1/Rarres2/Csf1/Lbp/Mmp9/Stk10/Madcam1/Edn1/Cxcl14/Thbs4/Ripk3/Nckap1l/Apod/Cxcl13/Aif1/Cd74/Anxa1/Il33/Adam8/Ccr1/Il1r1/Ccl20/Selp/Sell/Il1b/Edn3/Tlr2/Cxcl5/Pf4/Pycard/Swap70/Msn/Ednra/Cx3cl1/Thy1/Myd88/Rac2/Gpsm3/Cxcl10/Ccl5/Ccl12/Ccl2/P2ry12/Nov/Icam1/Serpine1/Ccr7/Camk1d/Ptger4/Thbs1/C3ar1/Ccr6/Nbl1/Cmklr1/Lyn/S100a14/Tnfrsf14/Ccr2/Cxcr3/Lgals3/Fpr2/Slamf8/Ptafr/Cxcl2/Cxcl17/C…
GO:0022407	regulation of cell-cell adhesion	109/1743	389/20349	9.09566e-30	2.67968e-27	Lck/Loxl3/Icosl/Lgals9/Efnb2/Tgfb1/Il7r/Cd44/Tnfaip8l2/Cd83/Ikzf1/Irf1/Arg1/Igf1/Vsir/Adora2a/Gli3/Syk/Sftpd/Tnfsf11/Ripk3/Has2/Fam49b/Nckap1l/Cd86/Cxcl13/Cd4/Zeb1/H2-Oa/Aif1/Cd74/Anxa1/Cd5/Cd6/Fermt3/Adam8/Cd28/Zap70/Serpine2/Ptprc/Kif26b/Il2ra/Gsn/Il1rn/Il1b/Vcam1/Cd1d1/Rorc/Nr4a3/Sit1/Gpnmb/Lag3/Coro1a/Lat/Il4ra/Pycard/Itgal/Swap70/Sash3/Il2rg/Cd209a/Tnfsf13b/Cx3cl1/Thy1/Ets1/Cd3e/Tgfbr2/Nlrp3…
GO:0001819	positive regulation of cytokine production	109/1743	390/20349	1.16027e-29	3.23837e-27	Icosl/Ccl3/Lgals9/Tgfb1/Ly9/Mapk13/Hspb1/Il27ra/Cybb/Cd83/Lbp/Cd34/Sulf1/Brca1/Dhx58/Irf1/Irf4/Syk/Fam49b/Gsdmd/Runx1/Ifnar1/Clec4n/Nfatc4/C3/Tmem173/Ltb/Cd74/Anxa1/Cd6/Il33/Adam8/Irf7/Casp1/Cd28/Il1rl1/Il18r1/Ccl20/Slc11a1/Il1f6/Prg2/Il1b/Postn/Cd2/Tlr2/Cd1d1/Nr4a3/Hgf/Fgr/Pf4/Clec5a/Klrk1/Tnfrsf1a/Il4ra/Pycard/Sash3/Cd209d/Cx3cl1/Panx1/Cd3e/Mb21d1/Ptgs2/Myd88/Nlrp3/Casp4/Gpsm3/Ccl5/Ccl2/Twist1/…
GO:0002443	leukocyte mediated immunity	94/1743	304/20349	2.08834e-29	5.53724e-27	Itgb2/Icosl/Lgals9/Tgfb1/Il7r/Il27ra/Pou2f2/Fcgr1/Ncf1/Arg1/Vsir/Myo1g/Syk/C9/Ripk3/Fam49b/Emp2/Serping1/C3/Myo1f/Cd74/Irf7/Cd28/Il18rap/Slc11a1/Inpp5d/Ptprc/Tlr2/Cd1d1/Nr4a3/Fgr/Cxcl5/Anxa3/Lag3/Klrk1/Clec2d/Ctsc/Coro1a/Lat/Il4ra/Itgam/Swap70/Sash3/Was/Btk/Myd88/Nlrp3/Rac2/Crlf2/Vav1/Foxj1/Batf/C1qa/C1qc/C1qb/Tap1/Icam1/Arid5a/H2-DMa/Cd84/C1s1/Tlr4/Stx11/Rftn1/Foxp3/Exo1/Milr1/Lat2/Ccr6/Lyn/Gapt…
GO:0050863	regulation of T cell activation	88/1743	283/20349	8.49987e-28	1.95978e-25	Lck/Loxl3/Icosl/Lgals9/Efnb2/Tgfb1/Il7r/Cd44/Tnfaip8l2/Cd83/Ikzf1/Irf1/Arg1/Igf1/Vsir/Adora2a/Gli3/Syk/Sftpd/Tnfsf11/Ripk3/Fam49b/Nckap1l/Cd86/Cd4/Zeb1/H2-Oa/Aif1/Cd74/Anxa1/Cd5/Cd6/Adam8/Cd28/Zap70/Ptprc/Il2ra/Gsn/Il1b/Vcam1/Cd1d1/Rorc/Sit1/Gpnmb/Lag3/Coro1a/Lat/Il4ra/Pycard/Itgal/Sash3/Il2rg/Cd209a/Tnfsf13b/Thy1/Cd3e/Tgfbr2/Nlrp3/Rac2/Egr3/Fancd2/Foxj1/Ccl5/Ccl2/Cd276/Card11/H2-Aa/H2-DMa/Ccr7/S…
GO:0002253	activation of immune response	93/1743	314/20349	1.59188e-27	3.51739e-25	Lck/Lgals9/Cfp/Lcp2/Cacnb3/Cd79a/Sh2b2/Mef2c/Cd247/Lbp/Dhx58/Irf1/Fyn/Irak3/Itk/Myo1g/Prkch/Irf4/Syk/Cd180/Pspc1/C9/C6/Nckap1l/Masp1/Cd86/Serping1/C3/Tmem173/Lpxn/Pik3ap1/Adam8/Irf7/Rftn2/Cd28/Zap70/Cfh/Ptprc/Fcna/Tlr2/Nr4a3/Smpdl3b/Cd38/Klrk1/Cd19/Pycard/Trim30a/Cmtm3/Thy1/Cd3e/Mb21d1/Myd88/Tlr13/Colec12/C1qa/C1qc/C1qb/Unc93b1/Themis2/Aim2/Ccr7/C1s1/Tlr4/Rftn1/Foxp3/C3ar1/Cd79b/Lat2/Lyn/S100a14/…
GO:0030098	lymphocyte differentiation	101/1743	366/20349	4.50053e-27	9.54652e-25	Lck/Loxl3/Tcf7/Mmp14/Lgals9/Spi1/Axl/Tgfb1/Relb/Cd79a/Il7r/Stat3/Ly9/Cd44/Pou2f2/Cd83/Ikzf3/Mfng/Ikzf1/Irf1/Dock2/Itk/Zfp36l1/Gli3/Irf4/Syk/Ripk3/Nckap1l/Cd4/Zeb1/H2-Oa/Cd74/Anxa1/Hhex/Hells/Adam8/Cd28/Il18r1/Zap70/Inpp5d/Ptprc/Il2ra/Dll4/Il1b/Cd1d1/Rorc/Tnfsf8/Rhoh/Lfng/Clec4d/Pglyrp1/Il4ra/Dock11/Sash3/Btk/Il2rg/Cd3e/Cd3d/Tgfbr2/Nlrp3/Nfatc1/Egr3/Fancd2/Lyl1/Vav1/Foxj1/Batf/Prr7/Card11/H2-Aa/H2…
GO:0002687	positive regulation of leukocyte migration	57/1743	133/20349	1.88177e-26	3.69594e-24	Mmp14/Lgals9/Tgfb1/Rarres2/Csf1/Lbp/Mmp9/Madcam1/Edn1/Cxcl14/Thbs4/Nckap1l/Cxcl13/Aif1/Cd74/Adam8/Ccr1/Il1r1/Ccl20/Selp/Sell/Il1b/Edn3/Tlr2/Cxcl5/Pf4/Pycard/Swap70/Ednra/Cx3cl1/Thy1/Rac2/Gpsm3/Cxcl10/Ccl5/Ccl12/Ccl2/Icam1/Serpine1/Ccr7/Camk1d/Ptger4/Thbs1/C3ar1/Ccr6/Cmklr1/S100a14/Tnfrsf14/Ccr2/Lgals3/Fpr2/Ptafr/Cxcl2/Cxcl17/Cxcl12/Ccl19/Ccl21a
GO:1903039	positive regulation of leukocyte cell-cell adhesion	67/1743	183/20349	4.88596e-26	8.93457e-24	Lck/Icosl/Lgals9/Efnb2/Tgfb1/Il7r/Cd44/Cd83/Ikzf1/Irf1/Igf1/Gli3/Syk/Tnfsf11/Has2/Fam49b/Nckap1l/Cd86/Cd4/Aif1/Cd74/Anxa1/Cd5/Cd6/Adam8/Cd28/Zap70/Ptprc/Il2ra/Il1b/Vcam1/Cd1d1/Nr4a3/Coro1a/Il4ra/Pycard/Itgal/Sash3/Il2rg/Tnfsf13b/Thy1/Ets1/Cd3e/Tgfbr2/Nlrp3/Egr3/Ccl5/Ccl2/Cd276/Card11/H2-Aa/Icam1/H2-DMa/Ccr7/Socs1/Foxp3/Cd24a/Ccdc88b/Ccr2/Spn/Rasal3/Ptafr/Lgals1/Il1rl2/Ccl19/H2-Ab1/Ccl21a
GO:0070661	leukocyte proliferation	90/1743	315/20349	2.00704e-25	3.54777e-23	Itgb2/Icosl/Lgals9/Tgfb1/Ebi3/Cd79a/Il7r/Cd44/Mef2c/Tnfrsf13b/Csf1/Ikzf3/Irf1/Fyn/Arg1/Igf1/Vsir/Dock2/Fkbp1b/Syk/Cd180/Sftpd/Tnfsf11/Ripk3/Nckap1l/St6gal1/Cd86/Cd4/Mzb1/Aif1/Cd74/Anxa1/Cd6/Il33/Hells/Cd28/Zap70/Slc11a1/Inpp5d/Ptprc/Il2ra/Il1b/Vcam1/Cd1d1/Ctps/Cd38/Gpnmb/Coro1a/Itgam/Pycard/Itgal/Sash3/Elf4/Msn/Btk/Cd209a/Tnfsf13b/Psmb10/Cd3e/Tgfbr2/Myd88/Rac2/Foxj1/Ccl5/Ccl12/Cd276/Card11/H2-Aa/…
GO:0097530	granulocyte migration	54/1743	126/20349	3.95199e-25	6.76046e-23	Itgb2/Ccl3/Ccl8/Rarres2/Csf1/Lbp/Ccl6/Ccl9/Pik3cg/Ccl11/Edn1/Syk/Thbs4/Nckap1l/Cd74/Anxa1/Adam8/Il1r1/Ccl20/Sell/Il1b/Edn3/Csf3r/Cxcl5/Pf4/Itgam/Ednra/Cx3cl1/Ccl22/Ccl17/Myd88/Rac2/Vav1/Ccl5/Ccl12/Ccl2/Ccr7/Camk1d/Prex1/Ptger4/Thbs1/C3ar1/Cmklr1/S100a14/Jaml/Lgals3/Slamf8/Prtn3/Cxcl2/Fcer1g/Fcgr3/Cxcl17/Ccl19/Ccl21a
GO:0030217	T cell differentiation	78/1743	250/20349	7.07501e-25	1.17246e-22	Lck/Loxl3/Tcf7/Lgals9/Tgfb1/Relb/Il7r/Stat3/Ly9/Cd44/Cd83/Ikzf1/Irf1/Dock2/Itk/Zfp36l1/Gli3/Irf4/Syk/Ripk3/Nckap1l/Cd4/Zeb1/H2-Oa/Cd74/Anxa1/Adam8/Cd28/Il18r1/Zap70/Ptprc/Il2ra/Dll4/Il1b/Cd1d1/Rorc/Tnfsf8/Rhoh/Lfng/Clec4d/Il4ra/Sash3/Il2rg/Cd3e/Cd3d/Tgfbr2/Nlrp3/Egr3/Fancd2/Vav1/Foxj1/Batf/Prr7/Card11/H2-Aa/H2-DMa/Ccr7/Socs1/Egr1/Runx2/Foxp3/Prex1/Ptger4/Ccr6/Cdkn2a/Ccr2/Themis/Gpr183/Spn/Bcl3/Le…
GO:0002696	positive regulation of leukocyte activation	83/1743	279/20349	7.86871e-25	1.26448e-22	Itgb2/Lck/Icosl/Mmp14/Lgals9/Efnb2/Axl/Tgfb1/Il7r/Mef2c/Cd83/Lbp/Ikzf1/Irf1/Igf1/Gli3/Syk/Tnfsf11/Fam49b/Nckap1l/Cd86/Cd4/Aif1/Cd74/Anxa1/Cd5/Cd6/Il33/Adam8/Cd28/Il1rl1/Zap70/Inpp5d/Ptprc/Il2ra/Il1b/Vcam1/Cd1d1/Nr4a3/Fgr/Cd38/Klrk1/Coro1a/Il4ra/Itgam/Pycard/Itgal/Sash3/Il2rg/Tnfsf13b/Thy1/Cd3e/Tgfbr2/Myd88/Nlrp3/Egr3/Ccl5/Ccl2/Cd276/Card11/H2-Aa/H2-DMa/Ccr7/Socs1/Tlr4/Foxp3/Thbs1/Havcr1/Cd24a/Ccd…
GO:0002274	myeloid leukocyte activation	63/1743	174/20349	2.96511e-24	4.62469e-22	Tspan32/Itgb2/Lgals9/Spi1/Tgfb1/Lcp2/Relb/Cd48/Lbp/Dock2/Irf4/Syk/Myo1f/Aif1/Il33/Casp1/Il18rap/Il1rl1/Slc11a1/Tlr2/Cd1d1/Nr4a3/Fgr/Rhoh/Cxcl5/Anxa3/Klrk1/Tyrobp/Lat/Il4ra/Itgam/Pycard/Cd37/Btk/Slc7a2/Cx3cl1/Tgfbr2/Rac2/Batf/Ccl5/Sbno2/Cd84/Tlr4/Stx11/Thbs1/Havcr1/Milr1/Lat2/Lyn/Cnr1/Tlr7/Cd300lf/Ccr2/Fpr2/Cx3cr1/Fes/Ptafr/Unc13d/Fcer1g/Pirb/Fcgr3/Nectin2/Cd300lb
GO:0032943	mononuclear cell proliferation	86/1743	303/20349	3.96347e-24	6.00522e-22	Itgb2/Icosl/Lgals9/Tgfb1/Ebi3/Cd79a/Il7r/Cd44/Mef2c/Tnfrsf13b/Csf1/Ikzf3/Irf1/Fyn/Arg1/Igf1/Vsir/Dock2/Fkbp1b/Syk/Cd180/Sftpd/Ripk3/Nckap1l/St6gal1/Cd86/Cd4/Mzb1/Aif1/Cd74/Anxa1/Cd6/Hells/Cd28/Zap70/Slc11a1/Inpp5d/Ptprc/Il2ra/Il1b/Vcam1/Cd1d1/Ctps/Cd38/Gpnmb/Coro1a/Itgam/Pycard/Itgal/Sash3/Elf4/Msn/Btk/Cd209a/Tnfsf13b/Psmb10/Cd3e/Tgfbr2/Myd88/Rac2/Foxj1/Ccl5/Cd276/Card11/H2-Aa/Ccr7/Tlr4/Foxp3/Lyn…
GO:0071674	mononuclear cell migration	40/1743	73/20349	5.10417e-24	7.31551e-22	Pdgfb/Ccl3/Tgfb1/Ccl8/Rarres2/Csf1/Ccl6/Ccl9/Ccl11/Tnfsf11/Aif1/Anxa1/Ccr1/Ccl20/Cx3cl1/Ccl22/Ccl17/Cxcl10/Ccl5/Ccl12/Ccl2/Nov/Serpine1/Ccr7/Thbs1/C3ar1/Nbl1/Cmklr1/Lyn/S100a14/Jaml/Ccr2/Lgals3/Fpr2/Slamf8/Cxcl17/Cxcl12/Ccl19/Grem1/Ccl21a
GO:0002449	lymphocyte mediated immunity	73/1743	230/20349	7.26239e-24	1.01349e-21	Icosl/Lgals9/Tgfb1/Il7r/Il27ra/Pou2f2/Fcgr1/Arg1/Vsir/Myo1g/C9/Ripk3/Fam49b/Emp2/Serping1/C3/Cd74/Irf7/Cd28/Il18rap/Slc11a1/Inpp5d/Ptprc/Cd1d1/Lag3/Klrk1/Clec2d/Ctsc/Coro1a/Il4ra/Swap70/Sash3/Was/Btk/Myd88/Nlrp3/Crlf2/Vav1/Foxj1/Batf/C1qa/C1qc/C1qb/Tap1/Icam1/Arid5a/H2-DMa/C1s1/Stx11/Rftn1/Foxp3/Exo1/Ccr6/Gapt/Cd24a/Spn/Bcl3/C1ra/Unc13d/Fcer1g/Pirb/Cfi/Fcgr3/Arrb2/H2-Q9/B2m/H2-K1/Nectin2/H2-D1/C4…
GO:1990266	neutrophil migration	47/1743	103/20349	1.76249e-23	2.39654e-21	Itgb2/Ccl3/Ccl8/Lbp/Ccl6/Ccl9/Pik3cg/Ccl11/Edn1/Syk/Thbs4/Nckap1l/Cd74/Adam8/Il1r1/Ccl20/Sell/Il1b/Edn3/Csf3r/Cxcl5/Pf4/Itgam/Ednra/Cx3cl1/Ccl22/Ccl17/Myd88/Rac2/Vav1/Ccl5/Ccl12/Ccl2/Ccr7/Camk1d/Prex1/Ptger4/C3ar1/Jaml/Lgals3/Slamf8/Prtn3/Cxcl2/Fcer1g/Fcgr3/Ccl19/Ccl21a
GO:0071621	granulocyte chemotaxis	48/1743	108/20349	2.49251e-23	3.22385e-21	Itgb2/Ccl3/Ccl8/Rarres2/Csf1/Lbp/Ccl6/Ccl9/Pik3cg/Ccl11/Edn1/Syk/Thbs4/Nckap1l/Cd74/Anxa1/Ccl20/Sell/Il1b/Edn3/Csf3r/Cxcl5/Pf4/Itgam/Ednra/Cx3cl1/Ccl22/Ccl17/Rac2/Vav1/Ccl5/Ccl12/Ccl2/Ccr7/Camk1d/Prex1/Thbs1/C3ar1/Cmklr1/S100a14/Jaml/Lgals3/Cxcl2/Fcer1g/Fcgr3/Cxcl17/Ccl19/Ccl21a
GO:0070663	regulation of leukocyte proliferation	71/1743	224/20349	3.30217e-23	4.16938e-21	Icosl/Lgals9/Tgfb1/Cd44/Mef2c/Tnfrsf13b/Csf1/Ikzf3/Irf1/Arg1/Igf1/Vsir/Syk/Sftpd/Ripk3/Nckap1l/St6gal1/Cd86/Cd4/Mzb1/Aif1/Cd74/Anxa1/Cd6/Cd28/Zap70/Inpp5d/Ptprc/Il2ra/Il1b/Vcam1/Cd1d1/Cd38/Gpnmb/Coro1a/Pycard/Itgal/Sash3/Btk/Cd209a/Tnfsf13b/Cd3e/Tgfbr2/Myd88/Rac2/Foxj1/Ccl5/Ccl12/Cd276/Card11/H2-Aa/Ccr7/Tlr4/Foxp3/Lyn/Tnfrsf14/Cdkn2a/Cd24a/Ccdc88b/Ccr2/Lgals3/Gpr183/Spn/Rasal3/Sox11/Ccl19/Lst1/H2…
GO:0019221	cytokine-mediated signaling pathway	89/1743	331/20349	3.95332e-23	4.87545e-21	Klf6/Pparg/Pdgfb/Ccl3/Axl/Stat3/Sh2b2/Ccl8/Csf1/Irf1/Ccl6/Ccl9/Dcn/Arg1/Ifngr1/Irak3/Ccl11/Aspn/Syk/Tnfsf11/Osmr/Robo1/Ifnar1/Ifnar2/Krt18/Cxcl13/Cd4/Trem2/Cd74/Rps6ka4/Ifitm3/Irf7/Ccr1/Casp1/Il18rap/Il18r1/Il1r1/Ccl20/Gpr35/Ptprc/Il1rn/Il1f6/Il1b/Zbp1/F3/Cxcl5/Pf4/Irf5/Tnfrsf1a/Pycard/Bgn/Cx3cl1/Ccl22/Ccl17/Myd88/Casp4/Parp14/Cxcl10/Ccl5/Ccl12/Ccl2/Aim2/Socs1/Egr1/Ackr3/Cd24a/Flrt2/Cd300lf/Ccr2/…
GO:0046651	lymphocyte proliferation	84/1743	301/20349	4.65923e-23	5.61543e-21	Itgb2/Icosl/Lgals9/Tgfb1/Ebi3/Cd79a/Il7r/Cd44/Mef2c/Tnfrsf13b/Ikzf3/Irf1/Fyn/Arg1/Igf1/Vsir/Dock2/Fkbp1b/Syk/Cd180/Sftpd/Ripk3/Nckap1l/Cd86/Cd4/Mzb1/Aif1/Cd74/Anxa1/Cd6/Hells/Cd28/Zap70/Slc11a1/Inpp5d/Ptprc/Il2ra/Il1b/Vcam1/Cd1d1/Ctps/Cd38/Gpnmb/Coro1a/Itgam/Pycard/Itgal/Sash3/Elf4/Msn/Btk/Cd209a/Tnfsf13b/Psmb10/Cd3e/Tgfbr2/Myd88/Rac2/Foxj1/Ccl5/Cd276/Card11/H2-Aa/Ccr7/Tlr4/Foxp3/Lyn/Tnfrsf14/Cdk…
GO:0050870	positive regulation of T cell activation	61/1743	173/20349	7.90587e-23	9.31663e-21	Lck/Icosl/Lgals9/Efnb2/Tgfb1/Il7r/Cd83/Ikzf1/Irf1/Igf1/Gli3/Syk/Tnfsf11/Fam49b/Nckap1l/Cd86/Cd4/Aif1/Cd74/Anxa1/Cd5/Cd6/Adam8/Cd28/Zap70/Ptprc/Il2ra/Il1b/Vcam1/Cd1d1/Coro1a/Il4ra/Pycard/Itgal/Sash3/Il2rg/Tnfsf13b/Thy1/Cd3e/Tgfbr2/Nlrp3/Egr3/Ccl5/Ccl2/Cd276/Card11/H2-Aa/H2-DMa/Ccr7/Socs1/Foxp3/Cd24a/Ccdc88b/Ccr2/Spn/Rasal3/Lgals1/Il1rl2/Ccl19/H2-Ab1/Ccl21a
GO:0032944	regulation of mononuclear cell proliferation	69/1743	217/20349	1.1161e-22	1.28667e-20	Icosl/Lgals9/Tgfb1/Cd44/Mef2c/Tnfrsf13b/Csf1/Ikzf3/Irf1/Arg1/Igf1/Vsir/Syk/Sftpd/Ripk3/Nckap1l/St6gal1/Cd86/Cd4/Mzb1/Aif1/Cd74/Anxa1/Cd6/Cd28/Zap70/Inpp5d/Ptprc/Il2ra/Il1b/Vcam1/Cd1d1/Cd38/Gpnmb/Coro1a/Pycard/Itgal/Sash3/Btk/Cd209a/Tnfsf13b/Cd3e/Tgfbr2/Myd88/Rac2/Foxj1/Ccl5/Cd276/Card11/H2-Aa/Ccr7/Tlr4/Foxp3/Lyn/Tnfrsf14/Cdkn2a/Cd24a/Ccdc88b/Ccr2/Lgals3/Gpr183/Spn/Rasal3/Sox11/Ccl19/Lst1/H2-Ab1/S…
GO:0006909	phagocytosis	59/1743	165/20349	1.76649e-22	1.99312e-20	Itgb2/Pparg/Axl/Tgfb1/Hck/Cnn2/Abca1/Fcgr1/Lbp/Dock2/Myo1g/Syk/Sftpd/Nckap1l/Pros1/Trem2/C3/Aif1/Megf10/Anxa1/Msr1/Slc11a1/Ncf2/Gsn/Il1b/Tlr2/Fgr/Anxa3/Arhgap25/Siglece/Coro1a/Itgam/Pycard/Itgal/Vav1/Ccl2/Colec12/Scarb1/Ccr7/Camk1d/Thbs1/Elmo1/Irf8/Cd300lf/Ccr2/Pld4/Rab39/Gulp1/Mex3b/Lepr/Prtn3/Unc13d/Fcer1g/Fcgr3/Cd209b/Ncf4/Srpx/Sirpb1a/Bin2
GO:0042098	T cell proliferation	65/1743	197/20349	2.01323e-22	2.17881e-20	Itgb2/Icosl/Lgals9/Tgfb1/Ebi3/Cd44/Irf1/Fyn/Arg1/Igf1/Vsir/Dock2/Fkbp1b/Syk/Sftpd/Ripk3/Nckap1l/Cd86/Cd4/Aif1/Anxa1/Cd6/Cd28/Zap70/Slc11a1/Ptprc/Il2ra/Il1b/Vcam1/Cd1d1/Ctps/Gpnmb/Coro1a/Itgam/Pycard/Itgal/Sash3/Elf4/Msn/Cd209a/Tnfsf13b/Psmb10/Cd3e/Tgfbr2/Rac2/Foxj1/Ccl5/Cd276/Card11/H2-Aa/Ccr7/Foxp3/Tnfrsf14/Cdkn2a/Cd24a/Ccdc88b/Ccr2/Lgals3/Spn/Rasal3/Cxcl12/Ccl19/H2-Ab1/Slfn1/Lrrc32
GO:0002366	leukocyte activation involved in immune response	72/1743	241/20349	8.00134e-22	8.31983e-20	Itgb2/Loxl3/Icosl/Lgals9/Tgfb1/Relb/Stat3/Ly9/Il27ra/Lbp/Mfng/Irf1/Dock2/Irf4/Syk/Cd180/Lcp1/Myo1f/Anxa1/Il33/Cd28/Il18r1/Slc11a1/Ptprc/Apbb1ip/Rorc/Nr4a3/Fgr/Anxa3/Lfng/Clec4d/Pglyrp1/Tyrobp/Coro1a/Lat/Il4ra/Itgam/Pycard/Itgal/Swap70/Dock11/Btk/Nlrp3/Rac2/Batf/Sbno2/Icam1/Ccr7/Cd84/Dock10/Tlr4/Stx11/Foxp3/Exo1/Ptger4/Milr1/Lat2/Ccr6/Lyn/Gapt/Ccr2/Lgals3/Gpr183/Cx3cr1/Fes/Bcl3/Ptafr/Unc13d/Fcer1g…
GO:0002548	monocyte chemotaxis	32/1743	52/20349	1.24467e-21	1.26932e-19	Pdgfb/Ccl3/Ccl8/Ccl6/Ccl9/Ccl11/Tnfsf11/Aif1/Anxa1/Ccr1/Ccl20/Cx3cl1/Ccl22/Ccl17/Cxcl10/Ccl5/Ccl12/Ccl2/Nov/Serpine1/Nbl1/Lyn/S100a14/Ccr2/Lgals3/Fpr2/Slamf8/Cxcl17/Cxcl12/Ccl19/Grem1/Ccl21a
GO:0050670	regulation of lymphocyte proliferation	67/1743	215/20349	1.62486e-21	1.62578e-19	Icosl/Lgals9/Tgfb1/Cd44/Mef2c/Tnfrsf13b/Ikzf3/Irf1/Arg1/Igf1/Vsir/Syk/Sftpd/Ripk3/Nckap1l/Cd86/Cd4/Mzb1/Aif1/Cd74/Anxa1/Cd6/Cd28/Zap70/Inpp5d/Ptprc/Il2ra/Il1b/Vcam1/Cd1d1/Cd38/Gpnmb/Coro1a/Pycard/Itgal/Sash3/Btk/Cd209a/Tnfsf13b/Cd3e/Tgfbr2/Myd88/Rac2/Foxj1/Ccl5/Cd276/Card11/H2-Aa/Ccr7/Tlr4/Foxp3/Lyn/Tnfrsf14/Cdkn2a/Cd24a/Ccdc88b/Ccr2/Lgals3/Gpr183/Spn/Rasal3/Sox11/Ccl19/Lst1/H2-Ab1/Slfn1/Lrrc32
GO:0002263	cell activation involved in immune response	72/1743	245/20349	2.31274e-21	2.27119e-19	Itgb2/Loxl3/Icosl/Lgals9/Tgfb1/Relb/Stat3/Ly9/Il27ra/Lbp/Mfng/Irf1/Dock2/Irf4/Syk/Cd180/Lcp1/Myo1f/Anxa1/Il33/Cd28/Il18r1/Slc11a1/Ptprc/Apbb1ip/Rorc/Nr4a3/Fgr/Anxa3/Lfng/Clec4d/Pglyrp1/Tyrobp/Coro1a/Lat/Il4ra/Itgam/Pycard/Itgal/Swap70/Dock11/Btk/Nlrp3/Rac2/Batf/Sbno2/Icam1/Ccr7/Cd84/Dock10/Tlr4/Stx11/Foxp3/Exo1/Ptger4/Milr1/Lat2/Ccr6/Lyn/Gapt/Ccr2/Lgals3/Gpr183/Cx3cr1/Fes/Bcl3/Ptafr/Unc13d/Fcer1g…
GO:1902105	regulation of leukocyte differentiation	76/1743	269/20349	2.47637e-21	2.38767e-19	Lck/Loxl3/Mmp14/Ccl3/Lgals9/Axl/Tgfb1/Il7r/Cd44/Csf1/Cd83/Ikzf3/Ikzf1/Irf1/Zfp36l1/Fos/Gli3/Syk/Tnfsf11/Myc/Nckap1l/Hcls1/Runx1/Cd4/Zeb1/H2-Oa/Cd74/Anxa1/Adam8/Ccr1/Cd28/Zap70/Inpp5d/Ptprc/Il2ra/Fbn1/Il1b/Zbtb46/Cd1d1/Rorc/Pf4/Clec2d/Pglyrp1/Tyrobp/Il4ra/Sash3/Il2rg/Tgfbr2/Nlrp3/Egr3/Fancd2/Foxj1/Lif/Ccl5/Card11/H2-Aa/C1qc/Klf10/H2-DMa/Inpp4b/Ccr7/Socs1/Foxp3/Lrrc17/Pik3r1/Lyn/Cdkn2a/Rbp1/Cd24a/C…
GO:0030593	neutrophil chemotaxis	41/1743	87/20349	2.56089e-21	2.42508e-19	Itgb2/Ccl3/Ccl8/Lbp/Ccl6/Ccl9/Pik3cg/Ccl11/Edn1/Syk/Thbs4/Nckap1l/Cd74/Ccl20/Sell/Il1b/Edn3/Csf3r/Cxcl5/Pf4/Itgam/Ednra/Cx3cl1/Ccl22/Ccl17/Rac2/Vav1/Ccl5/Ccl12/Ccl2/Ccr7/Camk1d/Prex1/C3ar1/Jaml/Lgals3/Cxcl2/Fcer1g/Fcgr3/Ccl19/Ccl21a
GO:0050727	regulation of inflammatory response	77/1743	276/20349	3.13307e-21	2.8646e-19	Pparg/Serpinf1/Ccl3/Lgals9/Cd44/Tnfaip8l2/Fcgr1/Lbp/Ptgis/Adora2a/Pik3cg/Nos2/Tnfsf11/Pbk/C6/Apod/Serping1/C3/Anxa1/Cd6/Il33/Pik3ap1/Adam8/Casp1/Cd28/Il1rl1/Il1r1/Cfh/Il2ra/Il1b/Tlr2/Nfkb1/Hgf/Smpdl3b/Usp18/Tnfrsf1a/Pglyrp1/Siglece/Pycard/Btk/Slc7a2/Ednra/Ets1/Ptgs2/Myd88/Nlrp3/Casp4/Fancd2/Gpsm3/Ccl5/Sbno2/Cd276/Nov/Serpine1/Ccr7/Ctss/Tlr4/Foxp3/Ptger4/Lyn/Cnr1/Cd24a/Adamts12/Ccr2/Spn/Cx3cr1/Soc…
GO:0002757	immune response-activating signal transduction	73/1743	255/20349	6.61183e-21	5.84376e-19	Lck/Lgals9/Lcp2/Cacnb3/Cd79a/Sh2b2/Mef2c/Cd247/Lbp/Dhx58/Irf1/Fyn/Irak3/Itk/Myo1g/Prkch/Irf4/Syk/Cd180/Nckap1l/Cd86/Lpxn/Pik3ap1/Adam8/Irf7/Rftn2/Cd28/Zap70/Ptprc/Tlr2/Nr4a3/Smpdl3b/Cd38/Klrk1/Cd19/Trim30a/Cmtm3/Thy1/Cd3e/Myd88/Tlr13/Colec12/Unc93b1/Themis2/Ccr7/Tlr4/Rftn1/Foxp3/C3ar1/Cd79b/Lat2/Lyn/S100a14/Ubash3a/Klhl6/Tnip3/Tlr7/Cd300lf/Themis/Lgals3/Cd14/Lax1/Fpr2/Rab7b/Prkcb/Kcnn4/Nfam1/Fcer…
GO:0098542	defense response to other organism	105/1743	469/20349	2.09523e-20	1.82148e-18	Tspan32/Mx1/Lgals9/Tgfb1/Hck/Il27ra/Rarres2/Fcgr1/Ncf1/Lbp/Slpi/Dhx58/Mmp7/Irf1/Arg1/Ifngr1/Nos2/Map3k14/Coch/Irf4/Syk/Sftpd/Rnase6/Gsdmd/Cd86/Ifngr2/Ifnar1/Ifnar2/Cxcl13/Cd4/Clec4n/Myo1f/Tmem173/Il33/Ifitm1/Ifitm3/Irf7/Slc11a1/Ptprc/Il2ra/Prg2/Il1b/Zbp1/Tlr2/Gbp2/Tnfsf8/Fgr/Gbp9/Plac8/Cxcl5/Pf4/Anxa3/Irf5/Clec4d/Klrk1/Tnfrsf1a/Pglyrp1/Il4ra/Itgax/Pycard/Cd37/Cd209d/Mb21d1/Myd88/Oas2/Nlrp3/Rtp4/T…
GO:0002764	immune response-regulating signaling pathway	74/1743	267/20349	2.85924e-20	2.44557e-18	Lck/Lgals9/Lcp2/Cacnb3/Cd79a/Sh2b2/Mef2c/Cd247/Lbp/Dhx58/Irf1/Fyn/Irak3/Itk/Myo1g/Prkch/Irf4/Syk/Cd180/Nckap1l/Cd86/Lpxn/Pik3ap1/Adam8/Irf7/Rftn2/Cd28/Zap70/Ptprc/Tlr2/Nr4a3/Smpdl3b/Cd38/Clec4d/Klrk1/Cd19/Trim30a/Cmtm3/Thy1/Cd3e/Myd88/Tlr13/Colec12/Unc93b1/Themis2/Ccr7/Tlr4/Rftn1/Foxp3/C3ar1/Cd79b/Lat2/Lyn/S100a14/Ubash3a/Klhl6/Tnip3/Tlr7/Cd300lf/Themis/Lgals3/Cd14/Lax1/Fpr2/Rab7b/Prkcb/Kcnn4/Nfa…
GO:0002688	regulation of leukocyte chemotaxis	45/1743	110/20349	3.49519e-20	2.94206e-18	Rarres2/Csf1/Lbp/Edn1/Cxcl14/Thbs4/Nckap1l/Cxcl13/Aif1/Cd74/Ccr1/Sell/Il1b/Edn3/Cxcl5/Pf4/Swap70/Ednra/Cx3cl1/Rac2/Gpsm3/Cxcl10/Ccl5/Ccl12/Ccl2/Nov/Serpine1/Ccr7/Camk1d/Thbs1/C3ar1/Ccr6/Nbl1/Cmklr1/Lyn/S100a14/Ccr2/Fpr2/Slamf8/Cxcl2/Cxcl17/Cxcl12/Ccl19/Grem1/Ccl21a
GO:0002697	regulation of immune effector process	84/1743	332/20349	4.70835e-20	3.90131e-18	Tspan32/Itgb2/Loxl3/Lgals9/Tgfb1/Il7r/Il27ra/Fcgr1/Lbp/Dhx58/Irf1/Arg1/Vsir/Irak3/Tgfb3/Syk/C6/Ripk3/Fam49b/Serping1/C3/Tmem173/Mzb1/Cd74/Anxa1/Il33/Cd28/Il18rap/Cfh/Ptprc/Il2ra/Il1b/Tlr2/Cd1d1/Nr4a3/Fgr/Cxcl5/Lag3/Klrk1/Clec2d/Pglyrp1/Il4ra/Itgam/Pycard/Cd37/Sash3/Was/Btk/Mb21d1/Nlrp3/Rac2/Vav1/Foxj1/Ccl5/Ccl2/Tap1/Arid5a/Aim2/Ccr7/Cd84/Tlr4/Foxp3/Lyn/Tnfrsf14/Cd24a/Ccr2/Lgals3/Spn/Fes/Slamf8/Pt…
GO:0051251	positive regulation of lymphocyte activation	69/1743	240/20349	6.05606e-20	4.94081e-18	Lck/Icosl/Mmp14/Lgals9/Efnb2/Axl/Tgfb1/Il7r/Mef2c/Cd83/Ikzf1/Irf1/Igf1/Gli3/Syk/Tnfsf11/Fam49b/Nckap1l/Cd86/Cd4/Aif1/Cd74/Anxa1/Cd5/Cd6/Adam8/Cd28/Zap70/Inpp5d/Ptprc/Il2ra/Il1b/Vcam1/Cd1d1/Cd38/Coro1a/Il4ra/Pycard/Itgal/Sash3/Il2rg/Tnfsf13b/Thy1/Cd3e/Tgfbr2/Myd88/Nlrp3/Egr3/Ccl5/Ccl2/Cd276/Card11/H2-Aa/H2-DMa/Ccr7/Socs1/Tlr4/Foxp3/Cd24a/Ccdc88b/Ccr2/Gpr183/Spn/Rasal3/Lgals1/Il1rl2/Ccl19/H2-Ab1/Cc…
GO:0009617	response to bacterium	106/1743	483/20349	6.64657e-20	5.34042e-18	Lgals9/Axl/Tgfb1/Hck/Il27ra/Mef2c/Cdk4/Relt/Rarres2/Abca1/Fcgr1/Ncf1/Lbp/Slpi/Mmp7/Cxcl16/Plscr3/Irak3/Nos2/Coch/Ly86/Syk/Cd180/Sftpd/Rnase6/Tnfrsf10b/Litaf/Gsdmd/Cd86/Ifnar1/Cxcl13/Cd4/Trem2/Myo1f/Cd6/Ankrd1/Casp1/Slc11a1/Ncf2/Mrc1/Prg2/Il1b/Tlr2/Nfkb1/Gbp2/Tnfsf8/Fgr/Gbp9/Plac8/Cxcl5/Pf4/Anxa3/Irf5/Clec4d/Klrk1/Tnfrsf1a/Pglyrp1/Pycard/Cd209d/Ednra/Ptgs2/Myd88/Nlrp3/Cxcl10/Tbxa2r/Ccl5/Ssc5d/Ccl1…
GO:0019882	antigen processing and presentation	42/1743	98/20349	7.53242e-20	5.96185e-18	Relb/Fcgr1/Psme1/Trem2/Tapbp/H2-Oa/Psmb8/Cd74/Slc11a1/Cd1d1/Pycard/Was/H2-Q4/H2-Aa/Unc93b1/Tap1/Icam1/H2-DMb2/H2-DMa/Ccr7/Tapbpl/Ctss/Rftn1/Thbs1/H2-T24/Fcer1g/Fcgr3/H2-Q7/H2-Q9/H2-Eb1/B2m/H2-K1/Ccl19/H2-Q8/H2-Q6/H2-D1/H2-L/H2-Ab1/Psme2/H2-DMb1/Ccl21a/Psmb9
GO:0031349	positive regulation of defense response	77/1743	292/20349	1.25341e-19	9.77476e-18	Ccl3/Lgals9/Mef2c/Fcgr1/Lbp/Dhx58/Irf1/Arg1/Irak3/Pik3cg/Coch/Irf4/Cd180/Pspc1/Tnfsf11/Cd86/C3/Tmem173/Cd74/Cd6/Il33/Pik3ap1/Adam8/Irf7/Cd28/Il18rap/Il1rl1/Il1b/Zbp1/Tlr2/Smpdl3b/Lag3/Klrk1/Tnfrsf1a/Pycard/Trim30a/Btk/Ednra/Mmp2/Ets1/Mb21d1/Ptgs2/Myd88/Tlr13/Vav1/Gpsm3/Ccl5/Colec12/Unc93b1/Serpine1/Aim2/Ccr7/Ctss/Tlr4/Rftn1/Ptger4/Lyn/S100a14/Tnip3/Cnr1/Tlr7/Penk/Cd24a/Cd300lf/Ccr2/Cd14/Rab7b/Pla…
GO:0002690	positive regulation of leukocyte chemotaxis	39/1743	87/20349	2.23368e-19	1.69217e-17	Rarres2/Csf1/Lbp/Edn1/Cxcl14/Thbs4/Nckap1l/Cxcl13/Aif1/Cd74/Ccr1/Sell/Il1b/Edn3/Cxcl5/Pf4/Swap70/Ednra/Cx3cl1/Rac2/Gpsm3/Cxcl10/Ccl5/Ccl2/Serpine1/Ccr7/Camk1d/Thbs1/C3ar1/Ccr6/Cmklr1/S100a14/Ccr2/Fpr2/Cxcl2/Cxcl17/Cxcl12/Ccl19/Ccl21a
GO:0072676	lymphocyte migration	37/1743	81/20349	8.49616e-19	6.25766e-17	Ccl3/Lgals9/Itgb7/Ccl8/Cxcl16/Ccl6/Ccl9/Stk10/Myo1g/Pik3cg/Ccl11/Cxcl14/Ripk3/Apod/Cxcl13/Aif1/Adam8/Ccl20/Pycard/Msn/Cx3cl1/Ccl22/Ccl17/Cxcl10/Ccl5/Ccl12/Ccl2/Ccr7/Ccr6/Tnfrsf14/Ccr2/Cxcr3/Ch25h/Gpr183/Cxcl12/Ccl19/Ccl21a
GO:0042129	regulation of T cell proliferation	53/1743	163/20349	3.25473e-18	2.36436e-16	Icosl/Lgals9/Tgfb1/Cd44/Irf1/Arg1/Igf1/Vsir/Syk/Sftpd/Ripk3/Nckap1l/Cd86/Cd4/Aif1/Anxa1/Cd6/Cd28/Zap70/Ptprc/Il2ra/Il1b/Vcam1/Cd1d1/Gpnmb/Coro1a/Pycard/Itgal/Sash3/Cd209a/Tnfsf13b/Cd3e/Tgfbr2/Rac2/Foxj1/Ccl5/Cd276/Card11/H2-Aa/Ccr7/Foxp3/Tnfrsf14/Cdkn2a/Cd24a/Ccdc88b/Ccr2/Lgals3/Spn/Rasal3/Ccl19/H2-Ab1/Slfn1/Lrrc32
GO:0002237	response to molecule of bacterial origin	69/1743	260/20349	6.95424e-18	4.98356e-16	Lgals9/Axl/Tgfb1/Mef2c/Cdk4/Relt/Abca1/Lbp/Slpi/Cxcl16/Plscr3/Irak3/Nos2/Ly86/Cd180/Tnfrsf10b/Litaf/Cd86/Ifnar1/Cxcl13/Trem2/Cd6/Ankrd1/Casp1/Slc11a1/Ncf2/Mrc1/Il1b/Tlr2/Nfkb1/Gbp2/Cxcl5/Pf4/Irf5/Klrk1/Tnfrsf1a/Pycard/Ednra/Ptgs2/Myd88/Nlrp3/Cxcl10/Tbxa2r/Ccl5/Ssc5d/Ccl12/Ccl2/Sbno2/Serpine1/Arid5a/Scarb1/Ccr7/Cd84/Tlr4/Ptger4/Irf8/Lyn/Tnfrsf14/Ptgir/Tnip3/Cnr1/Cd24a/Cd14/Junb/Ptafr/Cxcl2/B2m/Cd3…
GO:0045619	regulation of lymphocyte differentiation	52/1743	161/20349	9.38396e-18	6.63509e-16	Lck/Loxl3/Mmp14/Lgals9/Axl/Tgfb1/Il7r/Cd44/Cd83/Ikzf3/Ikzf1/Irf1/Zfp36l1/Gli3/Syk/Nckap1l/Zeb1/H2-Oa/Cd74/Anxa1/Adam8/Cd28/Zap70/Inpp5d/Ptprc/Il2ra/Il1b/Cd1d1/Rorc/Pglyrp1/Il4ra/Sash3/Il2rg/Tgfbr2/Nlrp3/Egr3/Fancd2/Foxj1/Card11/H2-Aa/H2-DMa/Ccr7/Socs1/Foxp3/Cdkn2a/Cd24a/Ccr2/Nfam1/Il1rl2/Ccl19/Nrarp/Pglyrp2
GO:0002819	regulation of adaptive immune response	49/1743	146/20349	1.3852e-17	9.66539e-16	Loxl3/Tgfb1/Il7r/Cd44/Il27ra/Mef2c/Cd48/Fcgr1/Irf1/Arg1/Vsir/Ripk3/Fam49b/Samsn1/Cd4/C3/Cd74/Anxa1/Il33/Irf7/Cd28/Il1rl1/Slc11a1/Ptprc/Cd1d1/Il4ra/Pycard/Sash3/Was/Btk/Tnfsf13b/Nlrp3/Foxj1/Arid5a/H2-DMa/Ccr7/Foxp3/Cd24a/Ccr2/Spn/Fcer1g/Fcgr3/H2-Q9/B2m/H2-K1/Nectin2/Ccl19/H2-D1/H2-Ab1
GO:0034341	response to interferon-gamma	37/1743	89/20349	4.03218e-17	2.74137e-15	Pparg/Ccl3/Ccl8/Irf1/Cxcl16/Ccl6/Ccl9/Arg1/Ccl11/Nos2/Ciita/Ifitm3/Casp1/Ccl20/Slc11a1/Mrc1/Gbp2/Gbp9/Cx3cl1/Ccl22/Ccl17/Parp14/Ccl5/Ccl12/Ccl2/H2-Aa/Socs1/Gbp2b/Irf8/Bst2/H2-Q7/H2-Q9/H2-Eb1/Ifitm2/Ccl19/H2-Ab1/Ccl21a
GO:0002573	myeloid leukocyte differentiation	58/1743	202/20349	5.96234e-17	3.95228e-15	Pparg/Ccl3/Spi1/Tgfb1/Relb/Efna2/Mef2c/Spib/Csf1/Lrrk1/Ikzf1/Zfp36l1/Fos/Irf4/Tnfsf11/Myc/Hcls1/Runx1/Cd4/Glo1/Cd74/Hhex/Adam8/Ccr1/Inpp5d/Fbn1/Zbtb46/Tlr2/Pf4/Clec2d/Tyrobp/Itgam/Pir/Anxa2/Tgfbr2/Nfatc1/Batf/Lif/Ccl5/Sbno2/C1qc/Klf10/Inpp4b/Ccr7/Lrrc17/Pik3r1/Lyn/Cd109/Rbp1/Cd300lf/Gpr55/Gpr183/Junb/Gpc3/Prtn3/Pirb/Il3ra/Ccl19
GO:0071675	regulation of mononuclear cell migration	26/1743	45/20349	7.32123e-17	4.79315e-15	Tgfb1/Rarres2/Csf1/Aif1/Ccr1/Cx3cl1/Cxcl10/Ccl5/Ccl2/Nov/Serpine1/Ccr7/Thbs1/C3ar1/Nbl1/Cmklr1/Lyn/S100a14/Ccr2/Lgals3/Fpr2/Slamf8/Cxcl17/Cxcl12/Grem1/Ccl21a
GO:1902107	positive regulation of leukocyte differentiation	49/1743	152/20349	8.9977e-17	5.74877e-15	Lck/Mmp14/Ccl3/Lgals9/Axl/Tgfb1/Il7r/Csf1/Cd83/Ikzf1/Irf1/Zfp36l1/Fos/Gli3/Syk/Tnfsf11/Nckap1l/Hcls1/Runx1/Cd4/Cd74/Anxa1/Adam8/Ccr1/Zap70/Inpp5d/Ptprc/Il2ra/Il1b/Zbtb46/Cd1d1/Pf4/Il4ra/Sash3/Il2rg/Tgfbr2/Nlrp3/Egr3/Lif/Ccl5/H2-Aa/Klf10/H2-DMa/Ccr7/Socs1/Foxp3/Ccr2/Il1rl2/Ccl19
GO:0046631	alpha-beta T cell activation	46/1743	136/20349	9.62068e-17	6.07362e-15	Loxl3/Tcf7/Lgals9/Tgfb1/Relb/Stat3/Ly9/Cd44/Cd83/Ikzf1/Irf1/Vsir/Dock2/Adora2a/Itk/Gli3/Irf4/Syk/Nckap1l/Anxa1/Cd28/Il18r1/Zap70/Ptprc/Cd1d1/Rorc/Tnfsf8/Il4ra/Sash3/Elf4/Il2rg/Cd3e/Tgfbr2/Nlrp3/Batf/Ccr7/Foxp3/Ptger4/Tnfrsf14/Cd24a/Ccr2/Gpr183/Rasal3/Bcl3/Ccl19/H2-Ab1
GO:0032496	response to lipopolysaccharide	64/1743	241/20349	1.06056e-16	6.61665e-15	Lgals9/Axl/Tgfb1/Mef2c/Cdk4/Relt/Abca1/Lbp/Slpi/Cxcl16/Plscr3/Irak3/Nos2/Ly86/Cd180/Tnfrsf10b/Litaf/Cd86/Ifnar1/Cxcl13/Trem2/Cd6/Ankrd1/Casp1/Slc11a1/Ncf2/Mrc1/Il1b/Nfkb1/Gbp2/Cxcl5/Pf4/Klrk1/Tnfrsf1a/Pycard/Ednra/Ptgs2/Myd88/Nlrp3/Cxcl10/Tbxa2r/Ccl5/Ccl12/Ccl2/Sbno2/Serpine1/Arid5a/Scarb1/Ccr7/Cd84/Tlr4/Ptger4/Irf8/Lyn/Tnfrsf14/Ptgir/Tnip3/Cnr1/Cd14/Junb/Ptafr/Cxcl2/Cd300lb/Jund
GO:0002429	immune response-activating cell surface receptor signaling pathway	46/1743	142/20349	6.36266e-16	3.79114e-14	Lck/Lcp2/Cacnb3/Cd79a/Sh2b2/Mef2c/Cd247/Fyn/Itk/Myo1g/Prkch/Syk/Nckap1l/Lpxn/Rftn2/Cd28/Zap70/Ptprc/Tlr2/Nr4a3/Cd38/Klrk1/Cd19/Cmtm3/Thy1/Cd3e/Themis2/Ccr7/Rftn1/Foxp3/C3ar1/Cd79b/Lat2/Lyn/Ubash3a/Klhl6/Themis/Lgals3/Lax1/Fpr2/Prkcb/Kcnn4/Nfam1/Fcer1g/Nectin2/Bcl2a1d
GO:0002699	positive regulation of immune effector process	54/1743	190/20349	1.14452e-15	6.74374e-14	Itgb2/Tgfb1/Fcgr1/Lbp/Dhx58/Irf1/Arg1/Syk/C6/Fam49b/C3/Mzb1/Cd74/Anxa1/Il33/Cd28/Il18rap/Ptprc/Tlr2/Cd1d1/Nr4a3/Fgr/Lag3/Klrk1/Il4ra/Itgam/Cd37/Sash3/Btk/Nlrp3/Rac2/Vav1/Ccl2/Arid5a/Ccr7/Cd84/Tlr4/Foxp3/Lyn/Tnfrsf14/Cd24a/Ccr2/Fes/Ptafr/Unc13d/Fcer1g/Fcgr3/H2-Q9/B2m/H2-K1/Nectin2/Ccl19/H2-D1/Sh2d1b2
GO:0048002	antigen processing and presentation of peptide antigen	29/1743	62/20349	2.24737e-15	1.29541e-13	Fcgr1/Trem2/Tapbp/H2-Oa/Cd74/Slc11a1/Pycard/H2-Q4/H2-Aa/Unc93b1/Tap1/H2-DMb2/H2-DMa/Tapbpl/Ctss/H2-T24/Fcer1g/Fcgr3/H2-Q7/H2-Q9/H2-Eb1/B2m/H2-K1/H2-Q8/H2-Q6/H2-D1/H2-L/H2-Ab1/H2-DMb1
GO:0002768	immune response-regulating cell surface receptor signaling pathway	47/1743	152/20349	2.34163e-15	1.33523e-13	Lck/Lcp2/Cacnb3/Cd79a/Sh2b2/Mef2c/Cd247/Fyn/Itk/Myo1g/Prkch/Syk/Nckap1l/Lpxn/Rftn2/Cd28/Zap70/Ptprc/Tlr2/Nr4a3/Cd38/Clec4d/Klrk1/Cd19/Cmtm3/Thy1/Cd3e/Themis2/Ccr7/Rftn1/Foxp3/C3ar1/Cd79b/Lat2/Lyn/Ubash3a/Klhl6/Themis/Lgals3/Lax1/Fpr2/Prkcb/Kcnn4/Nfam1/Fcer1g/Nectin2/Bcl2a1d
GO:0002703	regulation of leukocyte mediated immunity	52/1743	183/20349	3.90099e-15	2.20074e-13	Itgb2/Lgals9/Tgfb1/Il7r/Il27ra/Fcgr1/Arg1/Vsir/Syk/Ripk3/Fam49b/C3/Cd28/Il18rap/Ptprc/Tlr2/Cd1d1/Fgr/Cxcl5/Lag3/Klrk1/Clec2d/Il4ra/Itgam/Sash3/Was/Btk/Nlrp3/Rac2/Vav1/Foxj1/Tap1/Arid5a/Cd84/Tlr4/Foxp3/Lyn/Cd24a/Ccr2/Spn/Fes/Ptafr/Unc13d/Fcer1g/Fcgr3/Arrb2/H2-Q9/B2m/H2-K1/Nectin2/H2-D1/Sh2d1b2
GO:0045580	regulation of T cell differentiation	43/1743	133/20349	6.08805e-15	3.39841e-13	Lck/Loxl3/Lgals9/Tgfb1/Il7r/Cd44/Cd83/Ikzf1/Irf1/Gli3/Syk/Nckap1l/Zeb1/H2-Oa/Cd74/Anxa1/Adam8/Cd28/Zap70/Ptprc/Il2ra/Il1b/Cd1d1/Rorc/Il4ra/Sash3/Il2rg/Tgfbr2/Nlrp3/Egr3/Fancd2/Foxj1/Card11/H2-Aa/H2-DMa/Ccr7/Socs1/Foxp3/Cdkn2a/Ccr2/Il1rl2/Ccl19/Nrarp
GO:0002822	regulation of adaptive immune response based on somatic recombination of immune receptors built from immunoglobulin superfamily domains	43/1743	134/20349	8.23187e-15	4.54725e-13	Loxl3/Tgfb1/Il7r/Il27ra/Mef2c/Fcgr1/Irf1/Arg1/Vsir/Ripk3/Fam49b/Cd4/C3/Anxa1/Il33/Cd28/Il1rl1/Slc11a1/Ptprc/Cd1d1/Il4ra/Sash3/Was/Btk/Tnfsf13b/Nlrp3/Foxj1/Arid5a/H2-DMa/Ccr7/Foxp3/Cd24a/Ccr2/Spn/Fcer1g/Fcgr3/H2-Q9/B2m/H2-K1/Nectin2/Ccl19/H2-D1/H2-Ab1
GO:0030099	myeloid cell differentiation	80/1743	373/20349	9.83026e-15	5.2132e-13	Pparg/Zfp385a/Ccl3/Rarg/Spi1/Scin/Tgfb1/Relb/Efna2/Stat3/Mef2c/Spib/Csf1/Lrrk1/Actn1/Ikzf1/Meis1/Zfp36l1/Fos/Irf4/Tnfsf11/Myc/Nckap1l/Hcls1/Runx1/Cd4/Glo1/Rps14/Cd74/Hhex/Adam8/Ccr1/Inpp5d/Pip4k2a/Fbn1/Zbtb46/Eif6/Tlr2/Csf3r/Pf4/Clec5a/Clec2d/Tyrobp/Itgam/Pir/Ets1/Anxa2/Tgfbr2/Lmo2/Nfatc1/Batf/Lif/Ccl5/Sbno2/Isg15/C1qc/Klf10/Inpp4b/Ccr7/Lrrc17/Inhba/Pik3r1/Irf8/Lyn/Cd109/Rbp1/Cd300lf/Gpr55/Gpr171…
GO:0050663	cytokine secretion	54/1743	199/20349	9.83066e-15	5.2132e-13	Ccl3/Lgals9/Lcp2/Fbln1/Abca1/Cd34/Srgn/Nos2/Syk/Gsdmd/Ifnar1/Clec4n/Anxa1/Il33/Casp1/Il1rl1/Fn1/Il1b/Postn/Cd2/Tlr2/Rorc/Fgr/Clec5a/Il4ra/Pycard/Cd209d/Cx3cl1/Panx1/Nlrp3/Casp4/Ssc5d/Twist1/Cd276/Card11/Unc93b1/Arid5a/Aim2/Bank1/Ccr7/Socs1/Cd84/Tlr4/Foxp3/Ptger4/Lyn/Tnfrsf14/Cd300c2/Tnfsf15/Cd14/Chil1/Ccl19/Ccr5/Lrrc32
GO:0019724	B cell mediated immunity	38/1743	109/20349	1.4624e-14	7.64264e-13	Icosl/Tgfb1/Il27ra/Pou2f2/Fcgr1/C9/Serping1/C3/Cd74/Irf7/Cd28/Inpp5d/Ptprc/Il4ra/Swap70/Btk/Myd88/Crlf2/Foxj1/Batf/C1qa/C1qc/C1qb/H2-DMa/C1s1/Foxp3/Exo1/Ccr6/Gapt/Bcl3/C1ra/Fcer1g/Pirb/Cfi/Fcgr3/Nectin2/C4b/H2-Ab1
GO:0048247	lymphocyte chemotaxis	25/1743	49/20349	1.47324e-14	7.64264e-13	Ccl3/Ccl8/Cxcl16/Ccl6/Ccl9/Pik3cg/Ccl11/Cxcl14/Cxcl13/Adam8/Ccl20/Cx3cl1/Ccl22/Ccl17/Cxcl10/Ccl5/Ccl12/Ccl2/Ccr7/Ccr2/Cxcr3/Ch25h/Gpr183/Ccl19/Ccl21a
GO:0071622	regulation of granulocyte chemotaxis	26/1743	53/20349	1.48443e-14	7.64264e-13	Rarres2/Csf1/Lbp/Edn1/Thbs4/Nckap1l/Cd74/Sell/Il1b/Cxcl5/Pf4/Ednra/Cx3cl1/Rac2/Ccl5/Ccl2/Ccr7/Camk1d/Thbs1/C3ar1/Cmklr1/S100a14/Cxcl2/Cxcl17/Ccl19/Ccl21a
GO:0019884	antigen processing and presentation of exogenous antigen	18/1743	25/20349	1.52014e-14	7.75127e-13	Fcgr1/Psme1/Tapbp/H2-Oa/Cd74/Cd1d1/H2-Aa/Unc93b1/H2-DMb2/H2-DMa/Fcer1g/Fcgr3/H2-Eb1/B2m/H2-K1/H2-Ab1/Psme2/H2-DMb1
GO:0050851	antigen receptor-mediated signaling pathway	39/1743	115/20349	1.87553e-14	9.47234e-13	Lck/Lcp2/Cacnb3/Cd79a/Sh2b2/Mef2c/Cd247/Fyn/Itk/Prkch/Syk/Nckap1l/Lpxn/Rftn2/Cd28/Zap70/Ptprc/Cd38/Cd19/Cmtm3/Thy1/Cd3e/Themis2/Ccr7/Rftn1/Foxp3/Cd79b/Lat2/Lyn/Ubash3a/Klhl6/Themis/Lgals3/Lax1/Prkcb/Kcnn4/Nfam1/Nectin2/Bcl2a1d
GO:0045621	positive regulation of lymphocyte differentiation	35/1743	96/20349	3.38272e-14	1.69232e-12	Lck/Mmp14/Lgals9/Axl/Tgfb1/Il7r/Cd83/Ikzf1/Irf1/Gli3/Syk/Nckap1l/Cd74/Anxa1/Adam8/Zap70/Inpp5d/Ptprc/Il2ra/Il1b/Cd1d1/Il4ra/Sash3/Il2rg/Tgfbr2/Nlrp3/Egr3/H2-Aa/H2-DMa/Ccr7/Socs1/Foxp3/Ccr2/Il1rl2/Ccl19
GO:0070665	positive regulation of leukocyte proliferation	43/1743	139/20349	3.53497e-14	1.75196e-12	Icosl/Mef2c/Csf1/Igf1/Syk/Nckap1l/St6gal1/Cd86/Cd4/Aif1/Cd74/Anxa1/Cd6/Cd28/Zap70/Ptprc/Il2ra/Il1b/Vcam1/Cd1d1/Cd38/Coro1a/Pycard/Itgal/Sash3/Tnfsf13b/Cd3e/Tgfbr2/Myd88/Ccl5/Cd276/Card11/Ccr7/Tlr4/Foxp3/Lyn/Cd24a/Ccdc88b/Ccr2/Gpr183/Spn/Rasal3/Ccl19
GO:0042113	B cell activation	61/1743	250/20349	3.75539e-14	1.84397e-12	Icosl/Mmp14/Tgfb1/Cd79a/Il7r/Il27ra/Mef2c/Pou2f2/Tnfrsf13b/Ikzf3/Mfng/Ikzf1/Zfp36l1/Syk/Cd180/Nckap1l/Samsn1/Cd86/Mzb1/Cd74/Ms4a1/Hhex/Cd28/Inpp5d/Ptprc/Ctps/Cd38/Lfng/Swap70/Dock11/Sash3/Btk/Il2rg/Tnfsf13b/Nfatc1/Lyl1/Foxj1/Batf/Card11/Bank1/Dock10/Tlr4/Foxp3/Exo1/Pik3cd/Tbc1d10c/Cd79b/Lat2/Ccr6/Pik3r1/Lyn/Cdkn2a/Gapt/Cd24a/Gpr183/Lax1/Prkcb/Bcl3/Nfam1/Lgals1/H2-Ab1
GO:0032946	positive regulation of mononuclear cell proliferation	42/1743	134/20349	4.22197e-14	2.05405e-12	Icosl/Mef2c/Csf1/Igf1/Syk/Nckap1l/St6gal1/Cd86/Cd4/Aif1/Cd74/Anxa1/Cd6/Cd28/Zap70/Ptprc/Il2ra/Il1b/Vcam1/Cd1d1/Cd38/Coro1a/Pycard/Itgal/Sash3/Tnfsf13b/Cd3e/Tgfbr2/Myd88/Ccl5/Cd276/Card11/Ccr7/Tlr4/Foxp3/Cd24a/Ccdc88b/Ccr2/Gpr183/Spn/Rasal3/Ccl19
GO:0016064	immunoglobulin mediated immune response	37/1743	107/20349	4.3531e-14	2.09859e-12	Icosl/Tgfb1/Il27ra/Pou2f2/Fcgr1/C9/Serping1/C3/Cd74/Irf7/Cd28/Inpp5d/Ptprc/Il4ra/Swap70/Btk/Myd88/Crlf2/Foxj1/Batf/C1qa/C1qc/C1qb/H2-DMa/C1s1/Foxp3/Exo1/Ccr6/Gapt/Bcl3/C1ra/Fcer1g/Cfi/Fcgr3/Nectin2/C4b/H2-Ab1
GO:0002285	lymphocyte activation involved in immune response	49/1743	175/20349	4.52244e-14	2.16059e-12	Loxl3/Icosl/Lgals9/Tgfb1/Relb/Stat3/Ly9/Il27ra/Mfng/Irf1/Irf4/Cd180/Lcp1/Anxa1/Cd28/Il18r1/Slc11a1/Ptprc/Apbb1ip/Rorc/Lfng/Clec4d/Pglyrp1/Coro1a/Il4ra/Itgal/Swap70/Dock11/Nlrp3/Batf/Icam1/Ccr7/Dock10/Tlr4/Stx11/Foxp3/Exo1/Ptger4/Ccr6/Gapt/Ccr2/Lgals3/Gpr183/Bcl3/Unc13d/Fcer1g/Lgals1/Ccl19/Pglyrp2
GO:0072678	T cell migration	24/1743	48/20349	8.90997e-14	4.1447e-12	Lgals9/Itgb7/Cxcl16/Myo1g/Pik3cg/Ripk3/Apod/Cxcl13/Aif1/Adam8/Ccl20/Pycard/Msn/Cxcl10/Ccl5/Ccl2/Ccr7/Ccr6/Tnfrsf14/Ccr2/Cxcr3/Gpr183/Cxcl12/Ccl21a
GO:0042102	positive regulation of T cell proliferation	34/1743	95/20349	1.46935e-13	6.54073e-12	Icosl/Igf1/Syk/Nckap1l/Cd86/Cd4/Aif1/Anxa1/Cd6/Cd28/Zap70/Ptprc/Il2ra/Il1b/Vcam1/Cd1d1/Coro1a/Pycard/Itgal/Sash3/Tnfsf13b/Cd3e/Tgfbr2/Ccl5/Cd276/Card11/Ccr7/Foxp3/Cd24a/Ccdc88b/Ccr2/Spn/Rasal3/Ccl19
GO:0045582	positive regulation of T cell differentiation	32/1743	85/20349	1.49429e-13	6.54896e-12	Lck/Lgals9/Tgfb1/Il7r/Cd83/Ikzf1/Irf1/Gli3/Syk/Nckap1l/Cd74/Anxa1/Adam8/Zap70/Ptprc/Il2ra/Il1b/Cd1d1/Il4ra/Sash3/Il2rg/Tgfbr2/Nlrp3/Egr3/H2-Aa/H2-DMa/Ccr7/Socs1/Foxp3/Ccr2/Il1rl2/Ccl19
GO:0042108	positive regulation of cytokine biosynthetic process	27/1743	62/20349	1.82534e-13	7.86676e-12	Icosl/Hspb1/Cybb/Lbp/Irf1/Irf4/Syk/Ltb/Cd28/Ccl20/Il1b/Tlr2/Cd1d1/Cd3e/Myd88/Cd276/Card11/Egr1/Tlr4/Thbs1/Tlr7/Ccr2/Spn/Bcl3/Ptafr/Fcgr3/Cd209b
GO:0002821	positive regulation of adaptive immune response	34/1743	98/20349	4.156e-13	1.72182e-11	Tgfb1/Cd44/Il27ra/Fcgr1/Irf1/Fam49b/Cd4/C3/Cd74/Anxa1/Cd28/Slc11a1/Ptprc/Cd1d1/Pycard/Sash3/Btk/Tnfsf13b/Nlrp3/Arid5a/H2-DMa/Ccr7/Foxp3/Cd24a/Ccr2/Fcer1g/Fcgr3/H2-Q9/B2m/H2-K1/Nectin2/Ccl19/H2-D1/H2-Ab1
GO:0050671	positive regulation of lymphocyte proliferation	40/1743	132/20349	5.82154e-13	2.35661e-11	Icosl/Mef2c/Igf1/Syk/Nckap1l/Cd86/Cd4/Aif1/Cd74/Anxa1/Cd6/Cd28/Zap70/Ptprc/Il2ra/Il1b/Vcam1/Cd1d1/Cd38/Coro1a/Pycard/Itgal/Sash3/Tnfsf13b/Cd3e/Tgfbr2/Myd88/Ccl5/Cd276/Card11/Ccr7/Tlr4/Foxp3/Cd24a/Ccdc88b/Ccr2/Gpr183/Spn/Rasal3/Ccl19
GO:0002478	antigen processing and presentation of exogenous peptide antigen	15/1743	20/20349	9.49719e-13	3.78674e-11	Fcgr1/Tapbp/H2-Oa/Cd74/H2-Aa/Unc93b1/H2-DMb2/H2-DMa/Fcer1g/Fcgr3/H2-Eb1/B2m/H2-K1/H2-Ab1/H2-DMb1
GO:0071222	cellular response to lipopolysaccharide	41/1743	141/20349	1.35991e-12	5.26395e-11	Axl/Tgfb1/Mef2c/Cdk4/Abca1/Lbp/Cxcl16/Plscr3/Nos2/Ly86/Cd180/Litaf/Cd86/Trem2/Cd6/Ankrd1/Casp1/Mrc1/Il1b/Nfkb1/Gbp2/Cxcl5/Klrk1/Pycard/Myd88/Nlrp3/Cxcl10/Tbxa2r/Ccl5/Ccl12/Ccl2/Sbno2/Serpine1/Arid5a/Cd84/Tlr4/Irf8/Lyn/Tnip3/Cd14/Cd300lb
GO:0046634	regulation of alpha-beta T cell activation	31/1743	86/20349	1.39053e-12	5.34348e-11	Loxl3/Lgals9/Tgfb1/Cd44/Cd83/Ikzf1/Irf1/Vsir/Adora2a/Gli3/Syk/Nckap1l/Anxa1/Cd28/Zap70/Ptprc/Cd1d1/Il4ra/Sash3/Il2rg/Cd3e/Tgfbr2/Nlrp3/Ccr7/Foxp3/Tnfrsf14/Cd24a/Ccr2/Rasal3/Ccl19/H2-Ab1
GO:0090025	regulation of monocyte chemotaxis	16/1743	24/20349	2.97861e-12	1.09691e-10	Aif1/Ccr1/Cxcl10/Ccl5/Ccl2/Nov/Serpine1/Nbl1/Lyn/S100a14/Ccr2/Fpr2/Slamf8/Cxcl17/Cxcl12/Grem1
GO:0046632	alpha-beta T cell differentiation	33/1743	99/20349	3.27776e-12	1.19876e-10	Loxl3/Tcf7/Tgfb1/Relb/Stat3/Ly9/Cd83/Ikzf1/Irf1/Itk/Gli3/Irf4/Syk/Nckap1l/Anxa1/Il18r1/Zap70/Cd1d1/Rorc/Tnfsf8/Il4ra/Sash3/Il2rg/Tgfbr2/Nlrp3/Batf/Ccr7/Foxp3/Ptger4/Ccr2/Gpr183/Bcl3/Ccl19
GO:0002275	myeloid cell activation involved in immune response	28/1743	75/20349	6.25458e-12	2.19656e-10	Itgb2/Lbp/Dock2/Syk/Myo1f/Il33/Nr4a3/Fgr/Anxa3/Tyrobp/Lat/Il4ra/Itgam/Pycard/Btk/Rac2/Sbno2/Cd84/Stx11/Milr1/Lat2/Lyn/Ccr2/Cx3cr1/Fes/Ptafr/Unc13d/Fcer1g
GO:0046635	positive regulation of alpha-beta T cell activation	24/1743	57/20349	9.72291e-12	3.32649e-10	Cd83/Ikzf1/Irf1/Gli3/Syk/Nckap1l/Anxa1/Cd28/Zap70/Ptprc/Cd1d1/Il4ra/Sash3/Il2rg/Cd3e/Tgfbr2/Nlrp3/Ccr7/Foxp3/Cd24a/Ccr2/Rasal3/Ccl19/H2-Ab1
GO:0006911	phagocytosis, engulfment	21/1743	44/20349	1.00631e-11	3.4208e-10	Itgb2/Pparg/Abca1/Fcgr1/Lbp/Nckap1l/Trem2/C3/Aif1/Megf10/Msr1/Gsn/Arhgap25/Siglece/Itgam/Thbs1/Elmo1/Gulp1/Fcer1g/Fcgr3/Bin2
GO:0002824	positive regulation of adaptive immune response based on somatic recombination of immune receptors built from immunoglobulin superfamily domains	31/1743	92/20349	1.07314e-11	3.62477e-10	Tgfb1/Il27ra/Fcgr1/Irf1/Fam49b/Cd4/C3/Anxa1/Cd28/Slc11a1/Ptprc/Cd1d1/Sash3/Btk/Tnfsf13b/Nlrp3/Arid5a/H2-DMa/Ccr7/Foxp3/Cd24a/Ccr2/Fcer1g/Fcgr3/H2-Q9/B2m/H2-K1/Nectin2/Ccl19/H2-D1/H2-Ab1
GO:0045058	T cell selection	23/1743	53/20349	1.23105e-11	4.1318e-10	Loxl3/Tgfb1/Stat3/Ly9/Dock2/Gli3/Irf4/Syk/Cd4/Cd74/Cd28/Zap70/Ptprc/Cd1d1/Cd3e/Cd3d/Batf/Card11/H2-DMa/Ccr7/Foxp3/Themis/Spn
GO:0050764	regulation of phagocytosis	29/1743	82/20349	1.26442e-11	4.21711e-10	Pparg/Tgfb1/Hck/Cnn2/Fcgr1/Lbp/Dock2/Syk/Sftpd/Nckap1l/Pros1/C3/Slc11a1/Il1b/Tlr2/Fgr/Siglece/Pycard/Ccl2/Scarb1/Ccr7/Camk1d/Cd300lf/Mex3b/Prtn3/Fcer1g/Fcgr3/Cd209b/Sirpb1a
GO:0002444	myeloid leukocyte mediated immunity	28/1743	81/20349	5.32007e-11	1.64025e-09	Itgb2/Fcgr1/Ncf1/Arg1/Syk/C3/Myo1f/Nr4a3/Fgr/Cxcl5/Anxa3/Lat/Il4ra/Itgam/Btk/Rac2/Cd84/Stx11/Milr1/Lat2/Lyn/Ccr2/Fes/Ptafr/Unc13d/Fcer1g/Fcgr3/Cd300lb
GO:0070555	response to interleukin-1	28/1743	84/20349	1.41867e-10	4.13363e-09	Ccl3/Ccl8/Irf1/Ccl6/Ccl9/Irak3/Ccl11/Ankrd1/Rps6ka4/Il1r1/Ccl20/Fn1/Il1rn/Nfkb1/Pycard/Cx3cl1/Ccl22/Ccl17/Adamts7/Myd88/Ccl5/Ccl12/Ccl2/Serpine1/Egr1/Adamts12/Ccl19/Ccl21a
GO:0050853	B cell receptor signaling pathway	18/1743	39/20349	6.12261e-10	1.59158e-08	Lck/Cd79a/Mef2c/Prkch/Syk/Nckap1l/Lpxn/Ptprc/Cd38/Cd19/Cmtm3/Rftn1/Cd79b/Lat2/Lyn/Klhl6/Prkcb/Nfam1
GO:0032731	positive regulation of interleukin-1 beta production	16/1743	31/20349	6.80532e-10	1.75188e-08	Ccl3/Hspb1/Gsdmd/Ifnar1/Casp1/Tlr2/Pycard/Panx1/Nlrp3/Casp4/Aim2/Ccr7/Egr1/Tlr4/Ccl19/Ccr5
GO:0045637	regulation of myeloid cell differentiation	46/1743	203/20349	7.13592e-10	1.82811e-08	Ccl3/Rarg/Spi1/Scin/Stat3/Mef2c/Csf1/Ikzf1/Meis1/Zfp36l1/Fos/Tnfsf11/Myc/Nckap1l/Hcls1/Runx1/Cd4/Cd74/Adam8/Ccr1/Inpp5d/Fbn1/Zbtb46/Eif6/Csf3r/Pf4/Clec2d/Tyrobp/Ets1/Lmo2/Lif/Ccl5/Isg15/C1qc/Klf10/Inpp4b/Lrrc17/Inhba/Pik3r1/Lyn/Rbp1/Gpr55/Gpr171/Rab7b/Fes/B2m
GO:0002456	T cell mediated immunity	29/1743	95/20349	7.17589e-10	1.82951e-08	Il7r/Arg1/Vsir/Myo1g/Ripk3/Fam49b/Emp2/Il18rap/Slc11a1/Ptprc/Cd1d1/Ctsc/Sash3/Was/Nlrp3/Crlf2/Icam1/Arid5a/Stx11/Rftn1/Foxp3/Cd24a/Spn/H2-Q9/B2m/H2-K1/Nectin2/H2-D1/H60b
GO:1905517	macrophage migration	19/1743	44/20349	8.36164e-10	2.10151e-08	Mmp14/Ccl3/Rarres2/Csf1/Gpr35/Cx3cl1/Ccl5/Ccl12/Ccl2/P2ry12/Ccr7/Thbs1/C3ar1/Cmklr1/Lgals3/Cx3cr1/Slamf8/Cxcl17/Ccl21a
GO:0050718	positive regulation of interleukin-1 beta secretion	14/1743	24/20349	9.37137e-10	2.32226e-08	Ccl3/Gsdmd/Ifnar1/Casp1/Tlr2/Pycard/Panx1/Nlrp3/Casp4/Aim2/Ccr7/Tlr4/Ccl19/Ccr5
GO:0046638	positive regulation of alpha-beta T cell differentiation	18/1743	40/20349	1.02413e-09	2.52603e-08	Cd83/Ikzf1/Irf1/Gli3/Syk/Nckap1l/Anxa1/Zap70/Cd1d1/Il4ra/Sash3/Il2rg/Tgfbr2/Nlrp3/Ccr7/Foxp3/Ccr2/Ccl19
GO:0002705	positive regulation of leukocyte mediated immunity	32/1743	114/20349	1.03477e-09	2.54045e-08	Itgb2/Tgfb1/Fcgr1/Arg1/Syk/Fam49b/C3/Cd28/Il18rap/Ptprc/Cd1d1/Fgr/Lag3/Klrk1/Il4ra/Itgam/Sash3/Btk/Nlrp3/Vav1/Arid5a/Foxp3/Cd24a/Ptafr/Fcer1g/Fcgr3/H2-Q9/B2m/H2-K1/Nectin2/H2-D1/Sh2d1b2
GO:0002218	activation of innate immune response	36/1743	140/20349	1.36061e-09	3.27968e-08	Lgals9/Lbp/Dhx58/Irf1/Irak3/Irf4/Cd180/Pspc1/Cd86/Tmem173/Pik3ap1/Adam8/Irf7/Tlr2/Smpdl3b/Klrk1/Pycard/Trim30a/Mb21d1/Myd88/Tlr13/Colec12/Unc93b1/Aim2/Tlr4/Rftn1/Lyn/S100a14/Tnip3/Tlr7/Cd300lf/Cd14/Rab7b/Flot1/Arrb2/Tspan6
GO:0043299	leukocyte degranulation	23/1743	65/20349	1.63296e-09	3.86589e-08	Itgb2/Lgals9/Syk/Myo1f/Nr4a3/Fgr/Anxa3/Coro1a/Lat/Il4ra/Itgam/Btk/Rac2/Cd84/Stx11/Milr1/Lat2/Lyn/Ccr2/Fes/Ptafr/Unc13d/Fcer1g
GO:0002673	regulation of acute inflammatory response	21/1743	55/20349	1.67171e-09	3.94004e-08	Pparg/Fcgr1/Pik3cg/Tnfsf11/C6/Serping1/C3/Adam8/Cfh/Il1b/Btk/Ptgs2/Nlrp3/Ccl5/Ccr7/Cnr1/Spn/Fcer1g/Fcgr3/Alox5ap/Ccr5
GO:0002526	acute inflammatory response	31/1743	110/20349	1.68978e-09	3.95381e-08	Pparg/Stat3/Fcgr1/Lbp/Pik3cg/Serpina3n/Itih4/Tnfsf11/C6/Serping1/C3/Cd6/Adam8/Fn1/Cfh/Acvr1/Il1rn/Il1b/F3/Btk/Ptgs2/Nlrp3/Ccl5/Icam1/Ccr7/Cnr1/Spn/Fcer1g/Fcgr3/Alox5ap/Ccr5
GO:0033077	T cell differentiation in thymus	27/1743	87/20349	1.83226e-09	4.22456e-08	Il7r/Dock2/Zfp36l1/Gli3/Ripk3/Zeb1/Cd74/Adam8/Cd28/Zap70/Ptprc/Il1b/Cd1d1/Rorc/Il2rg/Cd3e/Cd3d/Egr3/Foxj1/Card11/H2-DMa/Ccr7/Foxp3/Ccr6/Cdkn2a/Spn/B2m
GO:0002675	positive regulation of acute inflammatory response	15/1743	29/20349	2.25535e-09	5.04671e-08	Fcgr1/Pik3cg/Tnfsf11/C3/Adam8/Il1b/Btk/Ptgs2/Ccl5/Ccr7/Cnr1/Fcer1g/Fcgr3/Alox5ap/Ccr5
GO:0002292	T cell differentiation involved in immune response	22/1743	61/20349	2.43398e-09	5.42328e-08	Loxl3/Tgfb1/Relb/Stat3/Ly9/Irf1/Irf4/Anxa1/Il18r1/Rorc/Clec4d/Il4ra/Nlrp3/Batf/Ccr7/Foxp3/Ptger4/Ccr2/Gpr183/Bcl3/Fcer1g/Ccl19
GO:0050864	regulation of B cell activation	32/1743	119/20349	3.34759e-09	7.27553e-08	Mmp14/Tgfb1/Il27ra/Mef2c/Tnfrsf13b/Ikzf3/Ikzf1/Zfp36l1/Syk/Nckap1l/Samsn1/Mzb1/Cd74/Cd28/Inpp5d/Ptprc/Cd38/Sash3/Btk/Il2rg/Tnfsf13b/Foxj1/Card11/Bank1/Tlr4/Foxp3/Tbc1d10c/Lyn/Cdkn2a/Cd24a/Gpr183/Nfam1
GO:0002260	lymphocyte homeostasis	25/1743	79/20349	4.62628e-09	9.73537e-08	Tgfb1/Il7r/Sh2b2/Cd44/Mef2c/Tnfrsf13b/Ripk3/Nckap1l/Tnfrsf17/Cd74/Il2ra/Sit1/Coro1a/Lat/Dock11/Tnfsf13b/Ccnb2/Dock10/Foxp3/Pik3cd/Lyn/Gapt/Cd24a/Pirb/Bcl2a1a
GO:0032652	regulation of interleukin-1 production	22/1743	63/20349	4.90106e-09	1.01525e-07	Ccl3/Lgals9/Hspb1/Gsdmd/Ifnar1/Anxa1/Casp1/Ccl20/Tlr2/Pycard/Panx1/Nlrp3/Casp4/Aim2/Ccr7/Egr1/Tlr4/Ptger4/Arrb2/Sphk1/Ccl19/Ccr5
GO:0032612	interleukin-1 production	24/1743	74/20349	5.40906e-09	1.11179e-07	Ccl3/Lgals9/Hspb1/Abca1/Gsdmd/Ifnar1/Anxa1/Casp1/Ccl20/Il1b/Tlr2/Pycard/Panx1/Nlrp3/Casp4/Aim2/Ccr7/Egr1/Tlr4/Ptger4/Arrb2/Sphk1/Ccl19/Ccr5
GO:0002224	toll-like receptor signaling pathway	27/1743	91/20349	5.4981e-09	1.12573e-07	Lgals9/Lbp/Irf1/Irak3/Irf4/Cd180/Cd86/Pik3ap1/Irf7/Tlr2/Smpdl3b/Trim30a/Myd88/Tlr13/Colec12/Unc93b1/Tlr4/Rftn1/Lyn/S100a14/Tnip3/Tlr7/Cd300lf/Cd14/Rab7b/Flot1/Arrb2
GO:0071677	positive regulation of mononuclear cell migration	13/1743	23/20349	6.45275e-09	1.31107e-07	Tgfb1/Aif1/Ccr1/Cxcl10/Ccl5/Ccl2/Serpine1/S100a14/Ccr2/Lgals3/Fpr2/Cxcl17/Cxcl12
GO:0046633	alpha-beta T cell proliferation	16/1743	35/20349	6.59813e-09	1.33041e-07	Lgals9/Cd44/Irf1/Vsir/Dock2/Syk/Cd28/Zap70/Ptprc/Elf4/Cd3e/Tgfbr2/Tnfrsf14/Cd24a/Ccr2/Rasal3
GO:0090022	regulation of neutrophil chemotaxis	16/1743	35/20349	6.59813e-09	1.33041e-07	Lbp/Edn1/Thbs4/Nckap1l/Cd74/Sell/Il1b/Cxcl5/Pf4/Ednra/Rac2/Ccr7/Camk1d/C3ar1/Cxcl2/Ccl19
GO:0002886	regulation of myeloid leukocyte mediated immunity	19/1743	49/20349	7.36904e-09	1.47464e-07	Itgb2/Fcgr1/Arg1/Syk/C3/Fgr/Cxcl5/Il4ra/Itgam/Btk/Rac2/Cd84/Lyn/Ccr2/Fes/Ptafr/Unc13d/Fcer1g/Fcgr3
GO:0042093	T-helper cell differentiation	20/1743	54/20349	7.57738e-09	1.51063e-07	Loxl3/Tgfb1/Relb/Stat3/Ly9/Irf1/Irf4/Anxa1/Il18r1/Rorc/Il4ra/Nlrp3/Batf/Ccr7/Foxp3/Ptger4/Ccr2/Gpr183/Bcl3/Ccl19
GO:0048246	macrophage chemotaxis	17/1743	40/20349	8.73654e-09	1.7352e-07	Ccl3/Rarres2/Csf1/Gpr35/Cx3cl1/Ccl5/Ccl12/Ccl2/Ccr7/Thbs1/C3ar1/Cmklr1/Lgals3/Cx3cr1/Slamf8/Cxcl17/Ccl21a
GO:0042116	macrophage activation	22/1743	65/20349	9.54502e-09	1.88168e-07	Lgals9/Lbp/Syk/Aif1/Il33/Casp1/Il1rl1/Slc11a1/Tlr2/Cd1d1/Tyrobp/Il4ra/Itgam/Slc7a2/Cx3cl1/Sbno2/Cd84/Tlr4/Thbs1/Tlr7/Fpr2/Cx3cr1
GO:0031341	regulation of cell killing	25/1743	82/20349	1.08754e-08	2.1043e-07	Lgals9/Il7r/Arg1/Nos2/Ripk3/Fam49b/Il18rap/Ptprc/Cd1d1/Cxcl5/Lag3/Klrk1/Clec2d/Pglyrp1/Vav1/Ccl2/Tap1/Arrb2/H2-Q9/B2m/H2-K1/Nectin2/H2-D1/Sh2d1b2/Ccr5
GO:2000404	regulation of T cell migration	16/1743	36/20349	1.09323e-08	2.1043e-07	Lgals9/Ripk3/Apod/Cxcl13/Aif1/Adam8/Ccl20/Pycard/Cxcl10/Ccl5/Ccr7/Ccr6/Tnfrsf14/Ccr2/Cxcl12/Ccl21a
GO:0002294	CD4-positive, alpha-beta T cell differentiation involved in immune response	20/1743	55/20349	1.0952e-08	2.1043e-07	Loxl3/Tgfb1/Relb/Stat3/Ly9/Irf1/Irf4/Anxa1/Il18r1/Rorc/Il4ra/Nlrp3/Batf/Ccr7/Foxp3/Ptger4/Ccr2/Gpr183/Bcl3/Ccl19
GO:0046637	regulation of alpha-beta T cell differentiation	20/1743	55/20349	1.0952e-08	2.1043e-07	Loxl3/Tgfb1/Cd83/Ikzf1/Irf1/Gli3/Syk/Nckap1l/Anxa1/Zap70/Cd1d1/Il4ra/Sash3/Il2rg/Tgfbr2/Nlrp3/Ccr7/Foxp3/Ccr2/Ccl19
GO:0002293	alpha-beta T cell differentiation involved in immune response	20/1743	56/20349	1.56701e-08	2.90554e-07	Loxl3/Tgfb1/Relb/Stat3/Ly9/Irf1/Irf4/Anxa1/Il18r1/Rorc/Il4ra/Nlrp3/Batf/Ccr7/Foxp3/Ptger4/Ccr2/Gpr183/Bcl3/Ccl19
GO:0001910	regulation of leukocyte mediated cytotoxicity	22/1743	67/20349	1.80248e-08	3.3305e-07	Lgals9/Il7r/Arg1/Ripk3/Fam49b/Il18rap/Ptprc/Cd1d1/Cxcl5/Lag3/Klrk1/Clec2d/Vav1/Ccl2/Tap1/Arrb2/H2-Q9/B2m/H2-K1/Nectin2/H2-D1/Sh2d1b2
GO:0002286	T cell activation involved in immune response	29/1743	108/20349	1.86472e-08	3.42166e-07	Loxl3/Tgfb1/Relb/Stat3/Ly9/Irf1/Irf4/Lcp1/Anxa1/Il18r1/Slc11a1/Apbb1ip/Rorc/Clec4d/Il4ra/Itgal/Nlrp3/Batf/Icam1/Ccr7/Stx11/Foxp3/Ptger4/Ccr2/Lgals3/Gpr183/Bcl3/Fcer1g/Ccl19
GO:0050702	interleukin-1 beta secretion	15/1743	33/20349	2.16742e-08	3.90946e-07	Ccl3/Abca1/Gsdmd/Ifnar1/Casp1/Tlr2/Pycard/Panx1/Nlrp3/Casp4/Aim2/Ccr7/Tlr4/Ccl19/Ccr5
GO:0050704	regulation of interleukin-1 secretion	15/1743	33/20349	2.16742e-08	3.90946e-07	Ccl3/Gsdmd/Ifnar1/Casp1/Tlr2/Pycard/Panx1/Nlrp3/Casp4/Aim2/Ccr7/Tlr4/Ptger4/Ccl19/Ccr5
GO:0090026	positive regulation of monocyte chemotaxis	11/1743	18/20349	3.1903e-08	5.54693e-07	Aif1/Ccr1/Cxcl10/Ccl5/Ccl2/Serpine1/S100a14/Ccr2/Fpr2/Cxcl17/Cxcl12
GO:0032611	interleukin-1 beta production	20/1743	59/20349	4.33805e-08	7.34973e-07	Ccl3/Hspb1/Abca1/Gsdmd/Ifnar1/Casp1/Il1b/Tlr2/Pycard/Panx1/Nlrp3/Casp4/Aim2/Ccr7/Egr1/Tlr4/Arrb2/Sphk1/Ccl19/Ccr5
GO:0050701	interleukin-1 secretion	16/1743	39/20349	4.40063e-08	7.40843e-07	Ccl3/Abca1/Gsdmd/Ifnar1/Casp1/Tlr2/Pycard/Panx1/Nlrp3/Casp4/Aim2/Ccr7/Tlr4/Ptger4/Ccl19/Ccr5
GO:0045061	thymic T cell selection	13/1743	26/20349	4.5883e-08	7.69993e-07	Dock2/Gli3/Cd74/Cd28/Zap70/Ptprc/Cd1d1/Cd3e/Cd3d/Card11/H2-DMa/Ccr7/Spn
GO:0032651	regulation of interleukin-1 beta production	18/1743	49/20349	4.93195e-08	8.19878e-07	Ccl3/Hspb1/Gsdmd/Ifnar1/Casp1/Tlr2/Pycard/Panx1/Nlrp3/Casp4/Aim2/Ccr7/Egr1/Tlr4/Arrb2/Sphk1/Ccl19/Ccr5
GO:2000514	regulation of CD4-positive, alpha-beta T cell activation	18/1743	49/20349	4.93195e-08	8.19878e-07	Loxl3/Lgals9/Tgfb1/Cd44/Cd83/Irf1/Vsir/Nckap1l/Anxa1/Il4ra/Sash3/Il2rg/Tgfbr2/Nlrp3/Ccr7/Foxp3/Ccr2/Ccl19
GO:0032635	interleukin-6 production	32/1743	132/20349	5.04244e-08	8.30437e-07	Lgals9/Mapk13/Lbp/Irak3/Nos2/Nckap1l/Il33/Il18rap/Inpp5d/Il1f6/Il1b/Tlr2/Hgf/Tnfrsf1a/Pycard/Trim30a/Myd88/Foxj1/Twist1/Unc93b1/Arid5a/Bank1/Cd84/Tlr4/Foxp3/Tlr7/Rab7b/Ptafr/Fcer1g/Arrb2/Il1rl2/Ccr5
GO:0043368	positive T cell selection	15/1743	35/20349	5.75495e-08	9.33288e-07	Loxl3/Tgfb1/Stat3/Ly9/Dock2/Irf4/Cd74/Zap70/Ptprc/Cd1d1/Cd3d/Batf/H2-DMa/Foxp3/Themis
GO:1905521	regulation of macrophage migration	14/1743	31/20349	7.12339e-08	1.131e-06	Mmp14/Rarres2/Csf1/Cx3cl1/Ccl5/Ccl2/P2ry12/Ccr7/Thbs1/C3ar1/Cmklr1/Slamf8/Cxcl17/Ccl21a
GO:0002708	positive regulation of lymphocyte mediated immunity	25/1743	91/20349	1.07971e-07	1.66446e-06	Tgfb1/Fcgr1/Fam49b/C3/Cd28/Il18rap/Ptprc/Cd1d1/Lag3/Klrk1/Sash3/Btk/Nlrp3/Vav1/Arid5a/Foxp3/Cd24a/Fcer1g/Fcgr3/H2-Q9/B2m/H2-K1/Nectin2/H2-D1/Sh2d1b2
GO:0046640	regulation of alpha-beta T cell proliferation	14/1743	32/20349	1.16652e-07	1.78787e-06	Lgals9/Cd44/Irf1/Vsir/Syk/Cd28/Zap70/Ptprc/Cd3e/Tgfbr2/Tnfrsf14/Cd24a/Ccr2/Rasal3
GO:2000403	positive regulation of lymphocyte migration	14/1743	32/20349	1.16652e-07	1.78787e-06	Lgals9/Cxcl14/Cxcl13/Aif1/Adam8/Ccl20/Pycard/Cxcl10/Ccl5/Ccr7/Tnfrsf14/Ccr2/Cxcl12/Ccl21a
GO:0002283	neutrophil activation involved in immune response	9/1743	13/20349	1.26583e-07	1.9345e-06	Itgb2/Syk/Myo1f/Anxa3/Tyrobp/Itgam/Stx11/Ptafr/Fcer1g
GO:2000516	positive regulation of CD4-positive, alpha-beta T cell activation	13/1743	28/20349	1.40251e-07	2.11969e-06	Cd83/Irf1/Nckap1l/Anxa1/Il4ra/Sash3/Il2rg/Tgfbr2/Nlrp3/Ccr7/Foxp3/Ccr2/Ccl19
GO:0042119	neutrophil activation	12/1743	24/20349	1.53018e-07	2.24831e-06	Itgb2/Syk/Myo1f/Il18rap/Cxcl5/Anxa3/Tyrobp/Itgam/Ccl5/Stx11/Ptafr/Fcer1g
GO:0043372	positive regulation of CD4-positive, alpha-beta T cell differentiation	12/1743	24/20349	1.53018e-07	2.24831e-06	Cd83/Irf1/Nckap1l/Anxa1/Il4ra/Sash3/Il2rg/Nlrp3/Ccr7/Foxp3/Ccr2/Ccl19
GO:0002761	regulation of myeloid leukocyte differentiation	29/1743	118/20349	1.53569e-07	2.24966e-06	Ccl3/Csf1/Ikzf1/Zfp36l1/Fos/Tnfsf11/Myc/Hcls1/Runx1/Cd4/Cd74/Adam8/Ccr1/Inpp5d/Fbn1/Zbtb46/Pf4/Clec2d/Tyrobp/Lif/Ccl5/C1qc/Klf10/Inpp4b/Lrrc17/Pik3r1/Lyn/Rbp1/Gpr55
GO:0036230	granulocyte activation	13/1743	29/20349	2.34252e-07	3.30383e-06	Itgb2/Syk/Myo1f/Il18rap/Cxcl5/Anxa3/Tyrobp/Itgam/Ccl5/Stx11/Ccr2/Ptafr/Fcer1g
GO:0048535	lymph node development	13/1743	29/20349	2.34252e-07	3.30383e-06	Tgfb1/Il7r/Ikzf1/Tnfsf11/Ripk3/Cxcl13/Ltb/Nfkb2/Rorc/Nfkb1/Ccr7/Cd248/Ccl21a
GO:2000406	positive regulation of T cell migration	13/1743	29/20349	2.34252e-07	3.30383e-06	Lgals9/Cxcl13/Aif1/Adam8/Ccl20/Pycard/Cxcl10/Ccl5/Ccr7/Tnfrsf14/Ccr2/Cxcl12/Ccl21a
GO:0002709	regulation of T cell mediated immunity	19/1743	59/20349	2.37285e-07	3.32889e-06	Il7r/Arg1/Vsir/Ripk3/Fam49b/Ptprc/Cd1d1/Sash3/Was/Nlrp3/Arid5a/Foxp3/Cd24a/Spn/H2-Q9/B2m/H2-K1/Nectin2/H2-D1
GO:0002825	regulation of T-helper 1 type immune response	12/1743	25/20349	2.71282e-07	3.75616e-06	Il27ra/Irf1/Anxa1/Il33/Il1rl1/Slc11a1/Il4ra/Arid5a/Ccr7/Ccr2/Ccl19/H2-Ab1
GO:0031295	T cell costimulation	12/1743	25/20349	2.71282e-07	3.75616e-06	Efnb2/Cd5/Cd28/Tnfsf13b/Cd3e/Card11/Ccr7/Cd24a/Spn/Lgals1/Ccl19/Ccl21a
GO:0033003	regulation of mast cell activation	16/1743	44/20349	3.21613e-07	4.37312e-06	Syk/Nr4a3/Fgr/Il4ra/Rac2/Cd84/Havcr1/Milr1/Lyn/Cnr1/Cd300lf/Fes/Unc13d/Fcer1g/Nectin2/Cd300lb
GO:0042088	T-helper 1 type immune response	16/1743	44/20349	3.21613e-07	4.37312e-06	Relb/Il27ra/Irf1/Anxa1/Il33/Il18rap/Il1rl1/Il18r1/Slc11a1/Il4ra/Arid5a/Ccr7/Ccr2/Bcl3/Ccl19/H2-Ab1
GO:0031294	lymphocyte costimulation	12/1743	27/20349	7.70838e-07	9.66372e-06	Efnb2/Cd5/Cd28/Tnfsf13b/Cd3e/Card11/Ccr7/Cd24a/Spn/Lgals1/Ccl19/Ccl21a
GO:0002312	B cell activation involved in immune response	20/1743	70/20349	1.00374e-06	1.22646e-05	Icosl/Tgfb1/Il27ra/Mfng/Cd180/Cd28/Ptprc/Lfng/Swap70/Dock11/Batf/Dock10/Tlr4/Foxp3/Exo1/Ccr6/Gapt/Gpr183/Bcl3/Lgals1
GO:0032613	interleukin-10 production	16/1743	49/20349	1.71027e-06	2.00654e-05	Lgals9/Cd83/Cd34/Irf4/Cd28/Prg2/Tlr2/Hgf/Pycard/Sash3/Cd84/Tlr4/Foxp3/Ptger4/Bcl3/Fcer1g
GO:0010758	regulation of macrophage chemotaxis	12/1743	29/20349	1.95639e-06	2.24561e-05	Rarres2/Csf1/Cx3cl1/Ccl5/Ccl2/Ccr7/Thbs1/C3ar1/Cmklr1/Slamf8/Cxcl17/Ccl21a
GO:0032722	positive regulation of chemokine production	17/1743	56/20349	2.56209e-06	2.87856e-05	Lgals9/Lbp/Cd74/Il33/Il1rl1/Il1b/Postn/Tlr2/Il4ra/Pycard/Myd88/Ccl5/Twist1/Cd84/Egr1/Tlr4/Tlr7
GO:0035456	response to interferon-beta	15/1743	45/20349	2.68288e-06	2.98893e-05	Irf1/Ifnar2/Tmem173/Ifitm3/Gbp2/Ifit1/Aim2/Gbp2b/Ifi209/Bst2/Ifi205/Ifitm2/Ifi204/Ifit3/Ifi47
GO:0006956	complement activation	15/1743	45/20349	2.68288e-06	2.98893e-05	Cfp/C9/C6/Masp1/Serping1/C3/Cfh/Fcna/C1qa/C1qc/C1qb/C1s1/C1ra/Cfi/C4b
GO:0035455	response to interferon-alpha	10/1743	21/20349	3.02621e-06	3.34333e-05	Axl/Myc/Ifnar1/Ifnar2/Ifitm3/Ifit1/Bst2/Ifitm2/Ifi204/Ifit3
GO:0050852	T cell receptor signaling pathway	21/1743	81/20349	3.07972e-06	3.38833e-05	Lck/Lcp2/Cacnb3/Cd247/Fyn/Itk/Cd28/Zap70/Ptprc/Thy1/Cd3e/Themis2/Ccr7/Rftn1/Foxp3/Ubash3a/Themis/Lgals3/Kcnn4/Nectin2/Bcl2a1d
GO:0002523	leukocyte migration involved in inflammatory response	9/1743	17/20349	3.13205e-06	3.43877e-05	Itgb2/Lbp/Adam8/Itgam/Cx3cl1/Ccl2/Ccr6/Cd24a/Slamf8
GO:0002866	positive regulation of acute inflammatory response to antigenic stimulus	7/1743	10/20349	3.1819e-06	3.48629e-05	Fcgr1/C3/Btk/Ccr7/Cnr1/Fcer1g/Fcgr3
GO:0001912	positive regulation of leukocyte mediated cytotoxicity	15/1743	46/20349	3.66715e-06	3.96067e-05	Arg1/Fam49b/Il18rap/Ptprc/Cd1d1/Lag3/Klrk1/Vav1/Ccl2/H2-Q9/B2m/H2-K1/Nectin2/H2-D1/Sh2d1b2
GO:0030888	regulation of B cell proliferation	18/1743	64/20349	4.42654e-06	4.72313e-05	Mef2c/Tnfrsf13b/Ikzf3/Nckap1l/Mzb1/Cd74/Inpp5d/Ptprc/Cd38/Sash3/Btk/Tnfsf13b/Card11/Tlr4/Lyn/Cdkn2a/Cd24a/Gpr183
GO:0097028	dendritic cell differentiation	13/1743	36/20349	4.50619e-06	4.7883e-05	Spi1/Tgfb1/Relb/Irf4/Trem2/Zbtb46/Tgfbr2/Batf/Ccr7/Lyn/Prtn3/Pirb/Ccl19
GO:0001773	myeloid dendritic cell activation	12/1743	31/20349	4.52374e-06	4.7883e-05	Tspan32/Spi1/Tgfb1/Relb/Dock2/Irf4/Klrk1/Pycard/Cd37/Tgfbr2/Batf/Pirb
GO:0032743	positive regulation of interleukin-2 production	12/1743	31/20349	4.52374e-06	4.7883e-05	Cd83/Irf4/Runx1/Anxa1/Cd28/Il1b/Cd1d1/Sash3/Cd3e/Cd276/Card11/Ccr2
GO:0002377	immunoglobulin production	24/1743	103/20349	4.82595e-06	5.08787e-05	Icosl/Tgfb1/Il7r/Il27ra/Pou2f2/Mzb1/Il33/Cd28/Ptprc/Il4ra/Cd37/Swap70/Sash3/Btk/Tnfsf13b/Crlf2/Batf/Card11/Foxp3/Exo1/Ccr6/Gapt/Lax1/H2-Ab1
GO:0032753	positive regulation of interleukin-4 production	10/1743	22/20349	5.1216e-06	5.35697e-05	Icosl/Irf4/Il33/Cd28/Prg2/Cd1d1/Sash3/Cd3e/Nlrp3/Foxp3
GO:0072538	T-helper 17 type immune response	10/1743	22/20349	5.1216e-06	5.35697e-05	Loxl3/Tgfb1/Stat3/Ly9/Irf4/Rorc/Nlrp3/Batf/Arid5a/Foxp3
GO:0002827	positive regulation of T-helper 1 type immune response	9/1743	18/20349	5.78668e-06	5.97019e-05	Il27ra/Irf1/Anxa1/Slc11a1/Arid5a/Ccr7/Ccr2/Ccl19/H2-Ab1
GO:0010818	T cell chemotaxis	9/1743	18/20349	5.78668e-06	5.97019e-05	Cxcl16/Pik3cg/Cxcl13/Cxcl10/Ccl5/Ccr7/Ccr2/Cxcr3/Gpr183
GO:0045076	regulation of interleukin-2 biosynthetic process	9/1743	18/20349	5.78668e-06	5.97019e-05	Irf4/Cd28/Il1b/Cd1d1/Lag3/Cd3e/Cd276/Card11/Foxp3
GO:0001913	T cell mediated cytotoxicity	14/1743	42/20349	5.76414e-06	5.97019e-05	Il7r/Ripk3/Fam49b/Emp2/Ptprc/Cd1d1/Ctsc/Stx11/H2-Q9/B2m/H2-K1/Nectin2/H2-D1/H60b
GO:0032673	regulation of interleukin-4 production	11/1743	27/20349	6.31997e-06	6.49512e-05	Icosl/Cd83/Irf4/Il33/Cd28/Prg2/Cd1d1/Sash3/Cd3e/Nlrp3/Foxp3
GO:0002711	positive regulation of T cell mediated immunity	13/1743	38/20349	8.97333e-06	8.8945e-05	Fam49b/Ptprc/Cd1d1/Sash3/Nlrp3/Arid5a/Foxp3/Cd24a/H2-Q9/B2m/H2-K1/Nectin2/H2-D1
GO:0030224	monocyte differentiation	11/1743	28/20349	9.60456e-06	9.37993e-05	Pparg/Mef2c/Csf1/Zfp36l1/Myc/Cd4/Cd74/Inpp5d/Zbtb46/Pir/Il3ra
GO:0072539	T-helper 17 cell differentiation	9/1743	19/20349	1.01575e-05	9.88351e-05	Loxl3/Tgfb1/Stat3/Ly9/Irf4/Rorc/Nlrp3/Batf/Foxp3
GO:0032633	interleukin-4 production	12/1743	34/20349	1.37882e-05	0.000130337	Icosl/Cd83/Itk/Irf4/Il33/Cd28/Prg2/Cd1d1/Sash3/Cd3e/Nlrp3/Foxp3
GO:0043303	mast cell degranulation	14/1743	45/20349	1.42414e-05	0.000133196	Syk/Nr4a3/Fgr/Lat/Il4ra/Btk/Rac2/Cd84/Milr1/Lat2/Lyn/Fes/Unc13d/Fcer1g
GO:0043300	regulation of leukocyte degranulation	14/1743	45/20349	1.42414e-05	0.000133196	Itgb2/Lgals9/Syk/Fgr/Il4ra/Itgam/Rac2/Cd84/Lyn/Ccr2/Fes/Ptafr/Unc13d/Fcer1g
GO:0032602	chemokine production	20/1743	82/20349	1.41883e-05	0.000133196	Lgals9/Lbp/Apod/Cd74/Il33/Il1rl1/Il1b/Postn/Tlr2/Cxcl5/Il4ra/Pycard/Myd88/Ccl5/Twist1/Cd84/Egr1/Tlr4/Tlr7/Cxcr3
GO:0002446	neutrophil mediated immunity	11/1743	29/20349	1.42785e-05	0.000133307	Itgb2/Ncf1/Arg1/Syk/Myo1f/Cxcl5/Anxa3/Itgam/Stx11/Ptafr/Cd300lb
GO:0002755	MyD88-dependent toll-like receptor signaling pathway	9/1743	20/20349	1.70631e-05	0.00015655	Irf1/Irak3/Irf7/Tlr2/Myd88/Tlr13/Tlr4/Tlr7/Cd300lf
GO:0042094	interleukin-2 biosynthetic process	9/1743	20/20349	1.70631e-05	0.00015655	Irf4/Cd28/Il1b/Cd1d1/Lag3/Cd3e/Cd276/Card11/Foxp3
GO:0031663	lipopolysaccharide-mediated signaling pathway	14/1743	46/20349	1.88676e-05	0.000169873	Tgfb1/Lbp/Ly86/Cd180/Trem2/Cd6/Il1b/Myd88/Ccl5/Ccl12/Cd84/Tlr4/Lyn/Cd14
GO:0002864	regulation of acute inflammatory response to antigenic stimulus	8/1743	16/20349	1.96015e-05	0.00017529	Fcgr1/C3/Btk/Ccr7/Cnr1/Spn/Fcer1g/Fcgr3
GO:0002467	germinal center formation	8/1743	16/20349	1.96015e-05	0.00017529	Mef2c/Nfkb2/Tnfsf13b/Foxj1/H2-DMa/Klhl6/Bcl3/Unc13d
GO:0043032	positive regulation of macrophage activation	9/1743	22/20349	4.31465e-05	0.000359193	Lgals9/Lbp/Il33/Il1rl1/Cd1d1/Il4ra/Itgam/Tlr4/Thbs1
GO:0006925	inflammatory cell apoptotic process	9/1743	23/20349	6.55058e-05	0.00051366	Cd44/Mef2c/St6gal1/Anxa1/Ccl5/Pik3cd/Cdkn2a/Hcar2/Ccr5
GO:0050901	leukocyte tethering or rolling	9/1743	23/20349	6.55058e-05	0.00051366	Itgb7/Madcam1/Selp/Vcam1/Podxl2/Selplg/Ccr2/Ptafr/Cxcl12
GO:0042100	B cell proliferation	23/1743	112/20349	6.50614e-05	0.00051366	Cd79a/Il7r/Mef2c/Tnfrsf13b/Ikzf3/Cd180/Nckap1l/Mzb1/Cd74/Inpp5d/Ptprc/Ctps/Cd38/Sash3/Btk/Tnfsf13b/Card11/Tlr4/Lyn/Cdkn2a/Gapt/Cd24a/Gpr183
GO:0002367	cytokine production involved in immune response	19/1743	84/20349	7.05056e-05	0.000544238	Tgfb1/Arg1/Vsir/Irak3/Tgfb3/Cd74/Il18rap/Slc11a1/Tlr2/Nr4a3/Sash3/Nlrp3/Crlf2/Arid5a/Tlr4/Foxp3/Tnfrsf14/Fcer1g/B2m
GO:0002763	positive regulation of myeloid leukocyte differentiation	15/1743	58/20349	7.98034e-05	0.0006063	Ccl3/Csf1/Ikzf1/Zfp36l1/Fos/Tnfsf11/Hcls1/Runx1/Cd4/Cd74/Ccr1/Pf4/Lif/Ccl5/Klf10
GO:0002335	mature B cell differentiation	9/1743	24/20349	9.68652e-05	0.000723488	Pou2f2/Mfng/Lfng/Dock11/Nfatc1/Dock10/Gpr183/Bcl3/Lgals1
GO:0045655	regulation of monocyte differentiation	7/1743	15/20349	0.000116051	0.00084304	Csf1/Zfp36l1/Myc/Cd4/Cd74/Inpp5d/Zbtb46
GO:0001771	immunological synapse formation	7/1743	15/20349	0.000116051	0.00084304	Dock2/Cd6/Msn/Ccr7/Lgals3/Ccl19/Ccl21a
GO:0045086	positive regulation of interleukin-2 biosynthetic process	6/1743	11/20349	0.000123955	0.000889489	Irf4/Cd28/Il1b/Cd1d1/Cd3e/Card11
GO:0045063	T-helper 1 cell differentiation	8/1743	20/20349	0.000140416	0.000990195	Relb/Irf1/Anxa1/Il18r1/Il4ra/Ccr7/Ccr2/Ccl19
GO:0043373	CD4-positive, alpha-beta T cell lineage commitment	7/1743	16/20349	0.000191068	0.0012891	Loxl3/Tgfb1/Stat3/Ly9/Irf4/Batf/Foxp3
GO:0046629	gamma-delta T cell activation	7/1743	16/20349	0.000191068	0.0012891	Lck/Syk/Nckap1l/Ptprc/Rorc/Egr3/Jaml
GO:0034121	regulation of toll-like receptor signaling pathway	14/1743	56/20349	0.000202346	0.00135314	Lbp/Irf1/Irak3/Irf4/Pik3ap1/Irf7/Tlr2/Smpdl3b/Trim30a/Lyn/Cd300lf/Rab7b/Flot1/Arrb2
GO:0032620	interleukin-17 production	10/1743	32/20349	0.000230462	0.00151216	Tgfb1/Ly9/Nckap1l/Tlr2/Rorc/Myd88/Arid5a/Tlr4/Rftn1/Foxp3
GO:0045625	regulation of T-helper 1 cell differentiation	6/1743	12/20349	0.000229916	0.00151216	Irf1/Anxa1/Il4ra/Ccr7/Ccr2/Ccl19
GO:0072540	T-helper 17 cell lineage commitment	6/1743	12/20349	0.000229916	0.00151216	Loxl3/Tgfb1/Stat3/Ly9/Irf4/Batf
GO:0002281	macrophage activation involved in immune response	6/1743	12/20349	0.000229916	0.00151216	Lbp/Syk/Il33/Tyrobp/Sbno2/Cx3cr1
GO:0032637	interleukin-8 production	15/1743	64/20349	0.000262321	0.00168413	Lbp/Nos2/Anxa1/Il1b/Cd2/Tlr2/Pycard/Ssc5d/Serpine1/Tlr4/Ptger4/Tlr7/Cd14/Bcl3/Chil1
GO:0032655	regulation of interleukin-12 production	13/1743	51/20349	0.000275221	0.0017542	Irf1/Irak3/Ltb/Tlr2/Nfkb1/Unc93b1/Ccr7/Tlr4/Thbs1/Irf8/Cmklr1/Arrb2/Ccl19
GO:0043030	regulation of macrophage activation	11/1743	39/20349	0.000310539	0.00195117	Lgals9/Lbp/Il33/Il1rl1/Cd1d1/Il4ra/Itgam/Slc7a2/Cd84/Tlr4/Thbs1
GO:0042492	gamma-delta T cell differentiation	6/1743	13/20349	0.000396048	0.0024113	Lck/Syk/Nckap1l/Ptprc/Rorc/Egr3
GO:0010935	regulation of macrophage cytokine production	6/1743	13/20349	0.000396048	0.0024113	Tgfb1/Irak3/Tgfb3/Cd74/Tlr2/Tlr4
GO:0002517	T cell tolerance induction	6/1743	13/20349	0.000396048	0.0024113	Cd86/Runx1/Il2ra/Cd3e/Tgfbr2/Foxp3
GO:0002369	T cell cytokine production	10/1743	34/20349	0.000399813	0.00243143	Arg1/Vsir/Il18rap/Slc11a1/Sash3/Nlrp3/Crlf2/Arid5a/Foxp3/B2m
GO:0002363	alpha-beta T cell lineage commitment	7/1743	18/20349	0.000456018	0.00271715	Loxl3/Tgfb1/Stat3/Ly9/Irf4/Batf/Foxp3
GO:0030852	regulation of granulocyte differentiation	7/1743	18/20349	0.000456018	0.00271715	Ikzf1/Hcls1/Runx1/Inpp5d/Zbtb46/C1qc/Rbp1
GO:0032615	interleukin-12 production	13/1743	54/20349	0.000502783	0.00295922	Irf1/Irak3/Ltb/Tlr2/Nfkb1/Unc93b1/Ccr7/Tlr4/Thbs1/Irf8/Cmklr1/Arrb2/Ccl19
GO:0030225	macrophage differentiation	10/1743	36/20349	0.000661677	0.00376893	Spi1/Spib/Csf1/Hcls1/Zbtb46/Tlr2/Pf4/Itgam/Lif/C1qc
GO:0002295	T-helper cell lineage commitment	6/1743	15/20349	0.000994222	0.00528293	Loxl3/Tgfb1/Stat3/Ly9/Irf4/Batf
GO:0010934	macrophage cytokine production	6/1743	15/20349	0.000994222	0.00528293	Tgfb1/Irak3/Tgfb3/Cd74/Tlr2/Tlr4
GO:0032660	regulation of interleukin-17 production	8/1743	27/20349	0.00143837	0.00721637	Tgfb1/Ly9/Nckap1l/Tlr2/Myd88/Arid5a/Tlr4/Foxp3
GO:0006910	phagocytosis, recognition	6/1743	16/20349	0.00147611	0.00735699	Fcgr1/Megf10/Colec12/Scarb1/Fcgr3/Cd209b
GO:0045064	T-helper 2 cell differentiation	6/1743	17/20349	0.00211717	0.0101513	Irf1/Anxa1/Il4ra/Nlrp3/Batf/Bcl3
GO:0002407	dendritic cell chemotaxis	6/1743	17/20349	0.00211717	0.0101513	Ccr7/Ccr6/Gpr183/Slamf8/Ccl19/Ccl21a
GO:0070269	pyroptosis	5/1743	12/20349	0.00217389	0.0103114	Gsdmd/Casp1/Casp4/Aim2/Naip2
GO:0010819	regulation of T cell chemotaxis	5/1743	12/20349	0.00217389	0.0103114	Cxcl13/Cxcl10/Ccl5/Ccr7/Ccr2
GO:0072604	interleukin-6 secretion	9/1743	36/20349	0.0027262	0.0124953	Lgals9/Nos2/Il1b/Pycard/Twist1/Unc93b1/Arid5a/Bank1/Cd84
GO:0030890	positive regulation of B cell proliferation	10/1743	43/20349	0.00287677	0.0130612	Mef2c/Nckap1l/Cd74/Ptprc/Cd38/Sash3/Tnfsf13b/Card11/Tlr4/Gpr183
GO:0032757	positive regulation of interleukin-8 production	10/1743	43/20349	0.00287677	0.0130612	Lbp/Il1b/Cd2/Tlr2/Pycard/Serpine1/Tlr4/Ptger4/Tlr7/Cd14
GO:0002715	regulation of natural killer cell mediated immunity	10/1743	43/20349	0.00287677	0.0130612	Lgals9/Il18rap/Lag3/Klrk1/Clec2d/Vav1/Tap1/Arrb2/Nectin2/Sh2d1b2
GO:0034138	toll-like receptor 3 signaling pathway	6/1743	18/20349	0.00294775	0.0133037	Lgals9/Cd86/Colec12/Unc93b1/Rftn1/Flot1
GO:0030889	negative regulation of B cell proliferation	6/1743	18/20349	0.00294775	0.0133037	Tnfrsf13b/Inpp5d/Btk/Lyn/Cdkn2a/Cd24a
GO:0032695	negative regulation of interleukin-12 production	6/1743	18/20349	0.00294775	0.0133037	Irak3/Tlr2/Nfkb1/Thbs1/Cmklr1/Arrb2
GO:0034142	toll-like receptor 4 signaling pathway	8/1743	30/20349	0.00300984	0.0134694	Lbp/Pik3ap1/Tlr4/Lyn/S100a14/Tnip3/Cd14/Rab7b
GO:0072672	neutrophil extravasation	5/1743	13/20349	0.00328505	0.0143498	Adam8/Il1r1/Ptger4/Jaml/Prtn3
GO:0090196	regulation of chemokine secretion	5/1743	13/20349	0.00328505	0.0143498	Il33/Il1rl1/Postn/Il4ra/Pycard
GO:0060263	regulation of respiratory burst	5/1743	13/20349	0.00328505	0.0143498	Lbp/Rac2/Camk1d/Slamf8/Jchain
GO:0045591	positive regulation of regulatory T cell differentiation	5/1743	13/20349	0.00328505	0.0143498	Lgals9/Tgfb1/Il2rg/Socs1/Foxp3
GO:0046006	regulation of activated T cell proliferation	9/1743	37/20349	0.00333314	0.0145359	Icosl/Arg1/Igf1/Ripk3/Cd86/Il2ra/Pycard/Cd24a/Lrrc32
GO:0045649	regulation of macrophage differentiation	6/1743	19/20349	0.00399952	0.0170631	Csf1/Hcls1/Zbtb46/Pf4/Lif/C1qc
GO:0090195	chemokine secretion	5/1743	14/20349	0.00475288	0.0194329	Il33/Il1rl1/Postn/Il4ra/Pycard
GO:0002829	negative regulation of type 2 immune response	5/1743	14/20349	0.00475288	0.0194329	Il27ra/Irf1/Arg1/Anxa1/Ccr2
GO:0002262	myeloid cell homeostasis	24/1743	161/20349	0.00532947	0.0212179	Spi1/Axl/Stat3/Cd44/Ikzf1/Zfp36l1/Nckap1l/Hcls1/Rps14/Anxa1/Inpp5d/Ets1/Lmo2/Ccl2/Isg15/Foxp3/Pik3cd/Inhba/Lyn/Hcar2/Cd24a/Ccr2/Fcer1g/B2m
GO:0030101	natural killer cell activation	16/1743	93/20349	0.00535261	0.0212537	Itgb2/Lgals9/Axl/Ikzf1/Irf1/Il18r1/Klrk1/Pglyrp1/Coro1a/Elf4/Slamf7/Stx11/Unc13d/Il2rb/Sh2d1b2/Pglyrp2
GO:0060099	regulation of phagocytosis, engulfment	5/1743	15/20349	0.0066322	0.0254493	Pparg/Fcgr1/Lbp/Nckap1l/Siglece
GO:2000482	regulation of interleukin-8 secretion	6/1743	21/20349	0.00689685	0.0261243	Anxa1/Cd2/Tlr2/Pycard/Ssc5d/Cd14
GO:0036336	dendritic cell migration	6/1743	21/20349	0.00689685	0.0261243	Ccr7/Ccr6/Gpr183/Slamf8/Ccl19/Ccl21a
GO:0032735	positive regulation of interleukin-12 production	8/1743	34/20349	0.00687183	0.0261243	Irf1/Ltb/Tlr2/Unc93b1/Ccr7/Tlr4/Irf8/Ccl19
GO:0072608	interleukin-10 secretion	4/1743	10/20349	0.00739219	0.0275093	Lgals9/Pycard/Cd84/Ptger4
GO:0070673	response to interleukin-18	4/1743	10/20349	0.00739219	0.0275093	Pdgfb/Cldn1/Il18rap/Il18r1
GO:0032610	interleukin-1 alpha production	4/1743	10/20349	0.00739219	0.0275093	Casp1/Ccl20/Panx1/Ptger4
GO:0033084	regulation of immature T cell proliferation in thymus	4/1743	10/20349	0.00739219	0.0275093	Il1b/Cd1d1/Foxp3/Cdkn2a
GO:0042090	interleukin-12 biosynthetic process	4/1743	10/20349	0.00739219	0.0275093	Irf1/Ltb/Nfkb1/Tlr4
GO:0045075	regulation of interleukin-12 biosynthetic process	4/1743	10/20349	0.00739219	0.0275093	Irf1/Ltb/Nfkb1/Tlr4
GO:0001865	NK T cell differentiation	4/1743	10/20349	0.00739219	0.0275093	Ikzf1/Itk/Cd1d1/Tgfbr2
GO:0002634	regulation of germinal center formation	4/1743	10/20349	0.00739219	0.0275093	Mef2c/Tnfsf13b/Foxj1/H2-DMa
GO:0002756	MyD88-independent toll-like receptor signaling pathway	4/1743	10/20349	0.00739219	0.0275093	Irf7/Tlr4/Tnip3/Cd300lf
GO:0006957	complement activation, alternative pathway	4/1743	11/20349	0.0108369	0.0377832	Cfp/C9/C3/Cfh
GO:0010744	positive regulation of macrophage derived foam cell differentiation	4/1743	11/20349	0.0108369	0.0377832	Csf1/Prkch/Msr1/Pf4
GO:0010820	positive regulation of T cell chemotaxis	4/1743	11/20349	0.0108369	0.0377832	Cxcl13/Ccl5/Ccr7/Ccr2
GO:0001867	complement activation, lectin pathway	4/1743	11/20349	0.0108369	0.0377832	Masp1/Serping1/Fcna/C1s1

## Sheet: 3.KEGG analysis KOvRC
KEGG enrichment analysis of DEGs in RC/RC:Casp1KO kidneys versus RC/RC.
Category	ID	Description	GeneRatio	BgRatio	pvalue	padj	geneID	Count
KEGG	mmu03010	Ribosome	71/920	88/6455	4.34975e-45	8.6995e-43	Rpl13/Rps11/Rpl8/Rps9/Rplp1/Rps18/Rps15a/Rps25/Rpl15/Rps5/Rpl19/Rps27a/Rps14/Rps24/Rps26/Rplp2/Rpl14/Rps3a1/Rps20/Rps6/Rpl6/Rpl28/Rps3/Rps4x/Rsl24d1/Rpl4/Rpsa/Rps16/Rpl10a/Fau/Rpl12/Rps21/Rpl22l1/Rps19/Rpl21/Rpl37/Rpl7/Rps2/Rpl18a/Rpl37a/Rpl27a/Rpl9/Rps8/Rps23/Rps27rt/Rps10/Rpl38/Rpl32/Rpl36/Rpl5/Rpl30/Rpl18/Rpl11/Rpl3/Rpl26/Rps7/Rps12/Rpl34/Gm4705/Rpl17/Rpl7a/Rpl27/Rps15/Rps28/Rpl23/Rpl13a/Rpl36…	71
KEGG	mmu04510	Focal adhesion	59/920	199/6455	9.95409e-09	9.95409e-07	Ccnd2/Pdgfb/Col6a1/Col1a1/Akt1/Rac1/Igf1r/Cdc42/Rhoa/Ppp1cb/Actn1/Lama5/Fyn/Ppp1r12a/Col6a2/Shc2/Flt4/Mapk8/Itgb5/Thbs2/Vegfa/Myl12a/Sos1/Lama3/Pdgfrb/Flnb/Hras/Itgb1/Col3a1/Col5a1/Src/Col11a1/Egf/Tln1/Hgf/Pdgfra/Spp1/Actb/Col1a2/Zyx/Vasp/Vegfd/Col4a1/Col4a2/Itga11/Lama1/Myl12b/Chad/Itga9/Thbs1/Ppp1ca/Jun/Tln2/Grb2/Cav3/Col4a4/Myl9/Flnc/Prkcg	59
KEGG	mmu04270	Vascular smooth muscle contraction	36/920	122/6455	8.84968e-06	0.000589978	Araf/Calm1/Ramp2/Adcy9/Rhoa/Ppp1cb/Calm3/Ppp1r12a/Adora2a/Adcy1/Prkch/Prkcd/Adcy6/Gucy1b3/Npr2/Cald1/Itpr1/Itpr2/Ednra/Gucy1a3/Ramp1/Pla2g3/Acta2/Calm2/Ppp1r14a/Ppp1ca/Gucy1a2/Ptgir/Adra1a/Pla2g4a/Actg2/Calcrl/Myl9/Prkcg/Myl6/Pla2g4b	36
KEGG	mmu05200	Pathways in cancer	73/920	319/6455	1.45973e-05	0.000729864	Pdgfb/Araf/Jup/Akt1/Rac1/Spi1/Tgfb1/Dvl3/Bax/Stat3/Stat5a/Ikbkg/Ralb/Igf1r/Cdc42/Cdk4/Bcl2l1/Rhoa/Msh3/Arnt/Lama5/Plcg1/Mmp9/Mdm2/Stat5b/Tgfb3/Hsp90aa1/Mapk8/Myc/Wnt7b/Runx1/Cdkn1a/Hsp90ab1/Vegfa/Sos1/Lama3/Pdgfrb/Nfkb2/Sufu/Hras/Itgb1/Wnt10a/Bmp2/Wnt2b/Egf/Cks1b/Pias3/Nfkb1/Ptch2/Hgf/Mtor/Dvl1/Pdgfra/Vegfd/Col4a1/Col4a2/Mmp2/Lama1/Stk36/Cbl/Wnt4/Ar/Fzd2/Jun/Fgfr3/Ep300/Tcf7l1/Tceb2/Grb2/Col4a4/C…	73
KEGG	mmu04512	ECM-receptor interaction	27/920	86/6455	3.48852e-05	0.00139541	Col6a1/Col1a1/Cd44/Lama5/Col6a2/Sdc1/Itgb5/Thbs2/Lama3/Sdc3/Itgb1/Col3a1/Col5a1/Col11a1/Spp1/Col1a2/Col4a1/Col4a2/Itga11/Lama1/Sv2a/Chad/Itga9/Thbs1/Agrn/Gp1ba/Col4a4	27
KEGG	mmu04540	Gap junction	27/920	87/6455	4.38596e-05	0.00146199	Pdgfb/Tubb6/Tubb5/Adcy9/Adcy1/Adcy6/Tuba1b/Sos1/Pdgfrb/Hras/Src/Gucy1b3/Egf/Pdgfra/Itpr1/Itpr2/Gnai2/Gucy1a3/Lpar1/Gucy1a2/Tuba1c/Tubb2b/Gja1/Grb2/Tubb3/Tuba1a/Prkcg	27
KEGG	mmu04666	Fc gamma R-mediated phagocytosis	26/920	88/6455	0.000150502	0.00404658	Akt1/Rac1/Arpc2/Cdc42/Arpc5/Plcg1/Rps6kb1/Plpp1/Prkcd/Inpp5d/Gsn/Plpp3/Arpc3/Arpc1b/Limk1/Vasp/Was/Asap3/Arf6/Marcksl1/Cfl1/Pla2g4a/Sphk1/Marcks/Prkcg/Arpc4	26
KEGG	mmu05214	Glioma	21/920	65/6455	0.000161863	0.00404658	Pdgfb/Araf/Calm1/Akt1/Igf1r/Cdk4/Plcg1/Calm3/Mdm2/Shc2/Camk2g/Cdkn1a/Sos1/Pdgfrb/Hras/Egf/Mtor/Pdgfra/Calm2/Grb2/Prkcg	21
KEGG	mmu04722	Neurotrophin signaling pathway	34/920	129/6455	0.000192138	0.00426974	Calm1/Akt1/Rac1/Map2k7/Bax/Sh2b2/Cdc42/Rhoa/Mapkapk2/Plcg1/Ywhab/Ywhah/Calm3/Shc2/Zfp369/Camk2g/Mapk8/Prkcd/Sos1/Rps6ka4/Arhgdia/Hras/Ngf/Nfkb1/Arhgdib/Csk/Kidins220/Calm2/Camk4/Bex3/Ywhag/Jun/Grb2/Ywhaq	34
KEGG	mmu04380	Osteoclast differentiation	31/920	118/6455	0.00038672	0.00773441	Akt1/Rac1/Spi1/Tgfb1/Map2k7/Relb/Fosb/Ikbkg/Fhl2/Csf1/Fyn/Ifngr1/Map3k14/Mapk8/Ifngr2/Trem2/Nfkb2/Il1r1/Ctsk/Nfkb1/Fosl2/Tnfrsf1a/Tyrobp/Sirpa/Camk4/Jun/Junb/Socs3/Fcgr3/Grb2/Jund	31
KEGG	mmu05221	Acute myeloid leukemia	18/920	57/6455	0.000638644	0.0116117	Araf/Jup/Akt1/Spi1/Stat3/Stat5a/Ikbkg/Rps6kb1/Stat5b/Myc/Runx1/Sos1/Hras/Nfkb1/Mtor/Eif4ebp1/Tcf7l1/Grb2	18
KEGG	mmu04062	Chemokine signaling pathway	41/920	181/6455	0.00136538	0.0227564	Akt1/Rac1/Grk5/Stat3/Ikbkg/Adcy9/Cdc42/Rhoa/Cxcl16/Ccl6/Ccl9/Shc2/Adcy1/Ccl11/Stat5b/Cxcl14/Prkcd/Adcy6/Cxcl13/Ccl25/Sos1/Hras/Nfkb1/Gnb1/Pf4/Gnb2/Was/Cx3cl1/Ccl17/Csk/Gnai2/Gng11/Cxcl10/Ccl12/Ccl2/Gng2/Cxcr6/Grb2/Gng5/Gm15776/Ccl21a	41
KEGG	mmu04012	ErbB signaling pathway	23/920	87/6455	0.00192544	0.0287632	Araf/Akt1/Map2k7/Stat5a/Plcg1/Erbb3/Shc2/Rps6kb1/Stat5b/Camk2g/Mapk8/Myc/Cdkn1a/Sos1/Hras/Src/Egf/Mtor/Eif4ebp1/Cbl/Jun/Grb2/Prkcg	23
KEGG	mmu03040	Spliceosome	30/920	124/6455	0.00201343	0.0287632	Snrpd1/Snrnp200/Cwc15/Rbm25/Srsf6/Ddx39b/Sf3a2/Ddx5/Prpf8/Srsf5/Ddx46/Acin1/Prpf40b/Snrpc/Eif4a3/Sf3b1/Snrpb/Prpf38b/Srsf4/Srsf9/Rbmx/Pqbp1/Srsf2/Rbm8a/Snrpd2/Cherp/Snrpg/Nhp2l1/Snrnp70/Sf3b5	30
KEGG	mmu05215	Prostate cancer	23/920	89/6455	0.00265256	0.0353675	Pdgfb/Araf/Akt1/Ikbkg/Igf1r/Insrr/Mdm2/Hsp90aa1/Cdkn1a/Hsp90ab1/Sos1/Pdgfrb/Hras/Egf/Nfkb1/Creb3/Mtor/Pdgfra/Creb3l2/Ar/Ep300/Tcf7l1/Grb2	23
KEGG	mmu05144	Malaria	14/920	46/6455	0.00365761	0.0419302	Itgb2l/Tgfb1/Sdc1/Pecam1/Tgfb3/Thbs2/Sdc3/Vcam1/Tlr2/Hgf/Myd88/Icam1/Tlr4/Thbs1	14
KEGG	mmu04670	Leukocyte transendothelial migration	28/920	118/6455	0.00376608	0.0419302	Itgb2l/Cldn15/Rac1/Cdc42/Rhoa/Actn1/Plcg1/Mmp9/Pecam1/Rapgef3/Myl12a/Itgb1/Vcam1/Actb/Vasp/Mmp2/Cdh5/Thy1/Gnai2/Myl12b/Icam1/Cldn5/Cldn4/Jam2/Sipa1/Myl9/Afdn/Prkcg	28
KEGG	mmu04610	Complement and coagulation cascades	20/920	76/6455	0.00391832	0.0419302	Cd46/Masp1/Pros1/Serping1/Cfh/F5/F3/Fgb/C1qa/C1qc/C1qb/Serpine1/C1s1/F13a1/Plaur/F2r/C5ar1/C1ra/Thbd/C7	20
KEGG	mmu05211	Renal cell carcinoma	19/920	71/6455	0.00398337	0.0419302	Pdgfb/Araf/Akt1/Rac1/Tgfb1/Cdc42/Arnt/Tgfb3/Vegfa/Sos1/Hras/Hgf/Vegfd/Flcn/Jun/Ep300/Tceb2/Grb2/Tceb1	19
KEGG	mmu05219	Bladder cancer	13/920	42/6455	0.00428105	0.0428105	Araf/Cdk4/Mmp9/Mdm2/Myc/Cdkn1a/Vegfa/Hras/Egf/Vegfd/Mmp2/Thbs1/Fgfr3	13
KEGG	mmu04910	Insulin signaling pathway	31/920	137/6455	0.00509841	0.0442974	Hk2/Araf/Calm1/Akt1/Tsc2/Sh2b2/Insr/Prkag3/Ppp1cb/Calm3/Shc2/Rps6kb1/Prkar1a/Mapk8/Sos1/Hras/Prkar1b/Inpp5d/Tsc1/Rps6/Mtor/Phkg2/Phka2/Eif4ebp1/Cbl/Calm2/Prkab2/Ppp1ca/Socs3/Flot1/Grb2	31
KEGG	mmu05146	Amoebiasis	27/920	115/6455	0.00512789	0.0442974	Itgb2l/Col1a1/Tgfb1/Hspb1/Actn1/Lama5/Adcy1/Tgfb3/Lama3/Col3a1/Il1r1/Col5a1/Col11a1/Tlr2/Nfkb1/Col1a2/Col4a1/Col4a2/Lama1/Tlr4/Serpinb6b/Serpinb9/Cd14/Rab7b/Serpinb6a/Col4a4/Prkcg	27
KEGG	mmu04912	GnRH signaling pathway	24/920	99/6455	0.00528182	0.0442974	Mmp14/Calm1/Map2k7/Adcy9/Cdc42/Gnrh1/Calm3/Adcy1/Camk2g/Mapk8/Prkcd/Adcy6/Sos1/Hras/Src/Itpr1/Itpr2/Mmp2/Pla2g3/Calm2/Jun/Pla2g4a/Grb2/Pla2g4b	24
KEGG	mmu04974	Protein digestion and absorption	20/920	78/6455	0.00538441	0.0442974	Col6a1/Col18a1/Col1a1/Slc16a10/Col6a2/Slc36a1/Slc6a19/Slc7a8/Col14a1/Slc15a1/Col3a1/Col5a1/Col11a1/Col15a1/Col1a2/Col4a1/Col4a2/Slc9a3/Xpnpep2/Col4a4	20
KEGG	mmu05220	Chronic myeloid leukemia	19/920	73/6455	0.00553718	0.0442974	Araf/Akt1/Tgfb1/Stat5a/Ikbkg/Cdk4/Bcl2l1/Mdm2/Shc2/Stat5b/Tgfb3/Myc/Runx1/Cdkn1a/Sos1/Hras/Nfkb1/Cbl/Grb2	19
KEGG	mmu04810	Regulation of actin cytoskeleton	44/920	213/6455	0.00601101	0.0462385	Itgb2l/Pdgfb/Araf/Rac1/Fgfr4/Insrr/Arpc2/Cdc42/Rhoa/Arpc5/Ppp1cb/Actn1/Pfn1/Ppp1r12a/Itgb5/Myl12a/Sos1/Pdgfrb/Hras/Itgb1/Pikfyve/Pip4k2a/Gsn/Egf/Pdgfra/Arpc3/Actb/Arpc1b/Limk1/Was/Itga11/Csk/Brk1/Myl12b/Rras/Itga9/Ppp1ca/F2r/Tmsb4x/Cd14/Fgfr3/Cfl1/Myl9/Arpc4	44

## Sheet: 4.Enrichr x downreg genes KOvRC
Output (and explanations) from Enrichr Analysis (https://maayanlab.cloud/Enrichr/enrich#) of genes downregulated in RC/RC:Casp1KO kidneys compared to RC/RC kidneys.
	The p-value is computed from the Fisher exact test, which is a proportion test that assumes a binomial distribution and independence for probability of any gene belonging to any set.	The adjusted p-value is computed using the Benjamini-Hochberg method for correction for multiple hypothesis testing.
Term	P-value	Adjusted P-value	Genes
MYC CHEA	1.37801e-22	1.43313e-20	RPL4;RPL5;EIF4A1;RPL30;RPL3;RPL32;RPL8;RPL6;RPL7;ICAM1;RPS15;EEF1B2;RPS14;GJA1;LAPTM4A;RPS19;RPL18A;RPS18;RPL36;RPL38;BANF1;RPL37;KPNA2;RPS11;IER2;RPS13;RPS12;RPS9;RPL21;RPS7;RPS8;RPL23;RPS5;RPS6;RPSA;MORF4L1;EBNA1BP2;CLNS1A;RPL27;RPL26;PFN1;RPL28;PPIA;SET;EIF4EBP1;PLTP;ATP6V1F;PA2G4;MRPL23;GNB2L1;RPS25;RPS27;NACA;RPL27A;OSTC;ANP32B;RPS21;RPS24;RPS23;HSP90AB1;RPLP1;YBX3;CKS1B;AKAP12;RPL7A;RPLP2;R…
KAT2A ENCODE	6.23327e-17	3.2413e-15	RPL4;RPL5;HSP90AB1;GOLT1B;RPL32;RPL34;RPL12;RPL11;PPP2R2A;RPL9;RPL6;RPS15;RRAS;CFL1;RPL36;RPS3;RPL13;RPL37;RPL15;RPS2;RPL18;EGR1;RPS7;RPS8;RPS6;EEF1G;NACA;RPL27;ERH;ATF5;CALM1;PTMA;CALM2;EIF3D
KLF4 CHEA	1.13541e-15	3.93608e-14	EIF4A1;RPL5;IFITM1;IFITM2;RAB3D;EMC10;RPL8;ACTB;PYCARD;LGALS3;KRTCAP2;LAPTM4A;POFUT2;RPS19;SOX18;TUBB3;MYC;STMN1;CFL1;RPL37;RPS11;JUNB;IER2;ANKRD13A;GABARAPL2;PDGFRA;RPL21;TPM4;RPS8;ACTN1;TMOD3;RPL23;RPS5;RPSA;EEF1A1;CLDN4;FSCN1;TAGLN2;NPTXR;PPIA;NBL1;ATF3;CSNK1G2;SET;RTN1;PPP1R35;SOCS3;NUAK2;FLRT2;TSPAN9;PRKCDBP;APOE;VASP;VAT1;XBP1;CRTAP;RPL41;FZD2;JUND;TMEM50A;PTCH2;DSTN;PA2G4;GNB2L1;RPS25;CDK4…
SPI1 CHEA	4.86743e-12	1.26553e-10	EIF4A1;TXNL4B;PROS1;GIMAP6;RPL8;RPL6;ICAM1;EEF1B2;PPP1CB;RPS15;RPS14;SNRPD2;RPS19;RPL18A;FAM174A;CFL1;BANF1;RPL38;OSTF1;RPL37;RPS11;JUNB;B2M;IER2;ANKRD13A;RPL23;RUNX1;CNBD2;TYROBP;HAT1;MAPKAPK2;S100A4;RPL27;PTPRCAP;RPL28;PRR13;TWF2;SAMSN1;CORO1B;RTN4;MYL12B;RRP7A;PPP4C;INPP5D;CD14;VASP;RPL41;TBCC;HPS6;ARPC4;ARPC5;NFKB1;MANBAL;RPS25;ARPC2;REEP5;ARPC3;UBE2S;BAMBI;RPL27A;GNB2;CALU;ID3;NOL12;RSL24D1;…
NELFE ENCODE	1.67922e-09	3.49278e-08	RPL3;HSP90AB1;RPLP1;RPL12;GTF2B;ZCCHC17;RPL10A;ACTB;TUBA1C;SDCBP;TUBA1B;RPS16;STMN1;CFL1;RPL13;RPL15;RPS2;B2M;RPL39;JUNB;IER5;RPS13;EGR1;RPL41;NPM1;RPS9;MARCKSL1;GADD45B;H3F3B;GDF15;RPS6;H2AFX;RPSA;HN1;EIF1;EEF1A1;RPS28;KLF6;RPS27;RPL27A;RPS20;PABPC1;CALM1;CALM2
TCF3 ENCODE	2.28157e-09	3.95472e-08	RPL3;GTF2B;RPL10A;ACTB;NUDT3;GALNT10;TUBB6;LGALS1;RPL18A;STMN1;RPL36;COTL1;CYP1B1;JUNB;PHLDA1;RPS10;PHLDA3;KCNH2;RPS6;ARID5A;RUNX1;TPST2;EEF1A1;CARHSP1;CDC34;PRKAR1A;CHMP4B;TAGLN2;PFN1;PPIA;ATF3;HSPA4L;SMIM7;MYL12A;SAV1;MYL12B;EIF4EBP1;TSPAN4;PRKCDBP;VASP;EGR1;EGR2;XBP1;TRAPPC1;H3F3B;GADD45B;MEX3D;FOSL2;MANF;SMAD7;P4HA1;NACA;CDK4;GNB1;SNAI1;CALM3;GRB2;RPS20;CALM1;ARF4;NXT1;HSP90AB1;TRIAP1;LSP1;TU…
TAF7 ENCODE	9.01425e-09	1.33926e-07	RPL4;RPL5;RPL3;MOCS3;HSP90AB1;RPL32;ITGB5;RPLP1;TRIAP1;RPL6;UBE2L3;PSMD8;RPS15;RPS4X;TUBA1C;RPS14;TUBA1B;RPS16;RPS19;SNRPD1;RPL36;RPL38;RPL37;JUNB;IER5;RPS10;RRP15;RPS13;RPS12;RPS7;RPS8;RPS6;H2AFX;RPL13A;RPSA;MRPL48;PTP4A1;EEF1A1;EEF1G;CCDC80;RPL37A;SNRPG;FSCN1;RPL27;PABPC1;RPL28;SNRPB;RPL11;MYL12A;SAV1;SDCBP;RPS15A;CNPY4;PSMB1;AP2S1;RPS3;TSPAN4;RPL13;RPL15;RPS2;RPL17;POLR2L;EGR1;ACBD6;RPL41;JUN;…
RUNX1 CHEA	6.63897e-07	8.63066e-06	RAB3D;SERPINE1;ICAM2;RPS15;LGALS3;KRTCAP2;POFUT2;LGALS1;FCGRT;STMN1;COTL1;RPL37;PTGDS;JUNB;IER5;IER2;ANKRD13A;PDGFRB;RPS9;TPM4;TMOD3;TPM1;F2R;NSMCE1;ARID5A;RNASE4;MOB3A;RUNX1;PRKAR1A;S100A6;FLYWCH2;MXRA7;ZFPM1;LY6E;C5AR1;PDGFB;AGAP2;ABHD5;RTN4;MYL12B;SOCS3;STIP1;CALHM2;SCUBE1;GRK5;TSPAN4;IGFBP7;S100A11;S100A10;VASP;EGR1;TGFB1;RBPMS;LIF;TBCC;TBCB;PA2G4;EHD2;DAP;REEP5;ARPC3;BCL3;ID3;GRB2;CALM1;BTG2…
MYC ENCODE	1.47841e-06	1.70839e-05	RPL4;EIF4A1;RPL5;RPL30;RPL3;RPL32;RPL34;RPL10A;RPL9;NUDT3;RPL6;RPL7;EEF1B2;RPS15;RPS14;RPS16;SNRPD2;RPS19;RPL18A;SNRPD1;ARHGDIA;HCFC1R1;RPL36;BANF1;RPL38;RPL37;RPS11;RPL39;SLC39A1;RPS10;RPS13;RPS12;RPL21;RPS7;IMP3;RPS8;RPL23;RPS5;RPS6;RPSA;EEF1A1;EBNA1BP2;CFDP1;PRKAR1B;CLNS1A;MORF4L2;SNRPG;CCDC86;TAGLN2;RPL27;RPL26;ATF5;SNRPC;PPIA;RTN4;EIF4EBP1;BTF3;COA4;ACBD6;RPL41;TBCB;PA2G4;AIMP1;RPS26;RPS25;R…
NFE2L2 CHEA	4.21989e-06	4.38869e-05	RPL5;RASL11B;SERPINE1;UBE2Z;RPL10A;IFIT3;RGS4;ABHD12;GJA1;TUBB3;ARHGDIB;CYP1B1;PXDC1;VSTM4;PHLDA1;RPS12;UNC5B;CACNA2D1;SERPINF1;RPS6;TPM1;AIP;DOK1;CLDN4;CDC34;COL4A1;SUB1;FSCN1;KDELR2;PRR13;PKDCC;FBLIM1;TWIST1;ELTD1;ABHD5;AK5;SOCS3;GRK5;PRKCDBP;HMOX1;IGFBP7;FAM26E;LAYN;DAP;COL1A2;COL5A1;P4HA1;KLHDC8A;MAFF;SSPN;ECM1;CDKN1A;COL14A1;APIP;MRPL33;IRF2BPL;MRC2;SPRED1;UBL3;LBH;SUMO2;CD34;YWHAG;CTSB;LEFT…
CHD1 ENCODE	5.70043e-06	5.3895e-05	ARF4;MOCS3;ZFAND3;RPLP1;CBY1;GALNT10;PQBP1;PPP1R9B;CKS1B;TUBA1C;LAPTM4A;UBL3;LBH;CCND2;TMSB4X;CFL1;SUMO2;RAC1;RPL39;JUNB;IER5;ANKRD13A;EIF5A;SS18;HSP90AA1;RPS8;RHOA;RHOB;PTP4A1;MORF4L2;MAP7D1;PFN1;RPL28;PAFAH1B3;PTMA;PPIA;CD44;CD151;SEPW1;BCL10;MYL12A;MYL12B;CDC42;PRDX2;RPS15A;RPL14;TSPAN4;RALY;RPL15;RBBP7;SCAND1;S100A11;CCT5;RPL19;POLR2L;BTF3;JUN;JUND;TGFB1;ARPC4;HN1;UBE2A;NFKB1;PNRC1;EIF1;RAB11…
RELA ENCODE	6.32306e-06	5.47999e-05	RPL5;HSP90AB1;CD83;CSF1;ICAM2;LSP1;RCSD1;RPL10A;ACTB;ICAM1;LIMD2;RPL7A;RPS19;TMSB4X;ARL6IP5;JUNB;IER5;B2M;ACTR3;EIF5A;SRGN;SS18;RPS7;PRMT1;RPS6;ARID5A;MMP9;EEF1A1;ACTA2;RPL37A;FSCN1;PTPRCAP;LCP1;PFN1;PTMA;DDR2;SEMA7A;BCL10;MYL12A;RELB;DRAM1;RRAS;RPL13;RPL15;RPL18;RPS27A;VASP;JUN;GADD45B;NFKB1;PNRC1;NFKB2;BST2;MARCKS;KLF6;RPS28;LRG1;ARPC2;P4HA1;TNIP1;CALM2
CTCF ENCODE	7.13305e-06	5.70644e-05	RPL5;RPL32;GALNT16;RPP30;RASL11A;CIB2;UBE2L6;PPP2R2A;RPL10A;CLU;ANTXR1;ACTB;GALNT10;ICAM1;TOMM22;PPP1CB;RPS15;RPS14;KRTCAP2;RPS19;RPL18A;SNRPD1;BASP1;RUVBL2;MYC;ARHGDIA;FAM198B;RPL36;CYP1B1;FBXO6;RPL38;EPHB1;PHLDA1;PDGFRA;S100A1;PDGFRL;HIC1;CPED1;MORF4L1;MYL6;CDC34;MORF4L2;CERCAM;FKBP7;KCTD11;RPL27;RPL26;STEAP1;CTXN1;RTN4;MYL12A;TMEM121;SOCS3;GRK5;PENK;SFN;SERF2;EGR1;JUN;EGR2;SDF2L1;TGFB1;H3F3B;G…
SUZ12 CHEA	8.26819e-06	6.14208e-05	GUCY1B3;SPON1;CD83;SERPINE2;CSF1;GALNT16;CXCL14;ANTXR1;LOXL1;CXCL16;HOXA11;GPR176;CCND2;SOX18;CYP1B1;PXDC1;VSTM4;EPHB1;PTRF;IER5;SOX7;PDGFRA;PRKCH;PAQR4;UNC5B;CACNA2D1;FST;TPM1;DIO3;VASH1;HIC1;RUNX1;CPED1;CLDN5;CH25H;EID1;DOK1;OLFM2;RAB31;LOX;COL4A2;COL4A1;VOPP1;NPTXR;NBL1;ZFPM1;ATF3;EPHA3;FBLN7;SEMA7A;PKDCC;GPR88;GATA6;AGAP2;TACSTD2;TWIST1;THY1;BHLHE22;AK5;ITPRIPL2;SCUBE1;FLRT2;PENK;PRKCDBP;NDN;…
SALL4 CHEA	9.54447e-06	6.44817e-05	ITGB1;CEBPB;RTN1;SLC43A3;NID1;PLA2G7;LITAF;PRSS23;CYR61;HK2;CTGF;IRF2BPL;CST3;PDLIM1;GJA1;SPRED1;UBL3;TSPAN9;STMN1;ARHGDIB;DSE;SERPINH1;HMOX1;FBXO6;HES1;RBBP7;WNT4;KCNH2;EDN1;TCF15;KDM2B;RBPMS;UNC5B;LRRN2;RPL23;PTGES3;SULF1;F3;PTP4A1;RCN1;TCERG1L;COL4A1;FSCN1;ID3;SPRY2;RPS20;VIM;NPTXR
ZMIZ1 ENCODE	9.92027e-06	6.44817e-05	EIF4A1;ZFAND3;GTF2B;PPP2R2A;PLOD1;IFI35;UBE2Z;RPL10A;ACTB;LGALS1;CCND2;MYC;RPL36;PIP4K2A;OSTF1;JUNB;IER5;IER2;S100A1;RPS8;ARID5A;GTF2F1;EEF1A1;MYL6;SUB1;TAGLN2;PTPRCAP;PPIA;RPL28;PPP1R35;ABHD5;MYL12A;MYL12B;PPP4C;S100A13;EGR1;JUND;TGFB1;H3F3B;GADD45B;TMEM50A;UBE2A;EIF1;RPS28;EHD4;ARPC2;P4HA1;CALM1;CALM2;RPS21;ARF4;BTG2;HSP90AB1;MRPS16;RPLP1;SNAPC5;TUBA1C;UBL5;MFSD5;SH3BGRL3;EIF5A;CCT3;CAP1;HSP90A…
TP53 CHEA	1.34209e-05	8.21045e-05	BTG2;CDKN1A;PCNA;SERPINE2;FHL2;ABHD5;TRIAP1;SMIM7;JPH2;TUBB6;CCND2;CAPNS1;RPS19;SERTAD1;GLIPR2;CALD1;FAM198B;DSE;SCAND1;IER5;GPC6;PHLDA3;PDGFRA;ACBD6;UNC5B;GDF15;ACTN1;FST;MMP2;LIF;LAPTM5;UBE2G2;RUNX1;COL1A1;PTP4A1;AXL;CCNG1;CDH11;VOPP1;BAX;VIM;GAS6;ATF3;CRLF1
FLI1 ENCODE	2.60563e-05	0.000150547	ECM1;TXNL4B;PPP1R11;RPL34;RPLP1;RPL6;PSMD8;RPS14;LYL1;SEC61A1;POFUT2;RPS19;PPP2R1A;RPS18;MPZ;CFL1;RPL38;RPL37;RPS11;IER2;RRP15;RPS13;CAP1;SRGN;TPM4;RPS7;SSR2;RPS6;RPSA;CACYBP;EMP3;MRPL48;GLTSCR2;MRPL52;PSMA6;NSA2;EBNA1BP2;NHP2L1;SUB1;PECAM1;MCM3;CCDC86;RPL27;SNRPC;SNRPB;SF3B5;PPP1R35;SMIM7;MYL12A;TBRG1;PPP4C;PSMB1;RPS3;LRRC8A;RPL15;BTF3;RPL41;RTFDC1;LAPTM5;ARPC4;ELP5;BYSL;RPS27;ARPC2;BRE;ARPC3;RP…
CEBPB ENCODE	0.000175038	0.000958102	EIF4A1;CEBPB;RPL23;STAT3;RPL13A;YBX3;ACTB;EIF1;TNFRSF1A;PTP4A1;GPR153;DRAM1;PALMD;NDUFS4;COTL1;ANKRD1;MMP19;GARS;RPL26;LTBR;RPS24;SH2B2;PRR13
SOX2 CHEA	0.00020642	0.00107339	IFITM1;HSP90AB1;RPL3;IFITM2;SNX10;RERG;CYR61;CTGF;LOXL2;LAPTM4A;GJA1;SPRED1;UBL3;CSRP1;RPS19;BASP1;ARHGDIA;STMN1;ARL6IP5;CD38;PLS3;PTGFRN;YWHAG;LEFTY1;RPS9;RIPK3;CACNA2D1;TMOD3;SSR2;H2AFX;RNASE4;CACYBP;MESDC1;RHOB;CLDN4;RCN1;TUBB2B;COL4A2;PPAP2B;PPAP2A;FSCN1;FKBP7;CDH13;RHOU;PTMA;LY6E;DYNC1I2;RALB;SRC;SLC43A1;IER5L;CRIP2;FBLN1;THBS2;PDLIM1;SOCS3;PPP1R2;RRAS;CALD1;PDPN;SPP1;PRKCDBP;RBBP7;GPC6;JAM2…
E2F1 CHEA	0.000346099	0.00171401	COL18A1;CDKN1A;NXT1;RPL3;RPLP1;APIP;PPP2R2A;UBE2Z;ICAM1;IRF2BPL;TUBA1B;POFUT2;TUBB6;SPRED1;ATIC;UBL3;RPS16;RPL18A;TMEM88;SNRPD1;PPP2R1A;MYC;ENSA;AKT1;RPLP2;AP1S1;RPL39;TEAD2;HSP90AA1;RPL21;DCAKD;H2AFX;MED9;RNASE4;CACYBP;MRPL48;EEF1G;MORF4L1;NHP2L1;NPC2;CLNS1A;GARS;ERH;RPL26;MICU1;PFN1;SNRPB;PCNA;RTN1;AGAP2;LTBP4;IER5L;LAGE3;PRDX2;AP2S1;S100A13;SFN;HES1;RPS2;RABAC1;RPL17;CCT4;S100A10;ACBD6;RPL41;J…
FOSL2 ENCODE	0.00059824	0.00282804	TES;RTN4;FAM129B;TUBA1C;TUBB6;RRAS;GNG5;TUBB3;LMNA;ANKRD1;IGFBP6;S100A10;TNFRSF12A;TPM2;KRT8;DSTN;RNASE4;EMP3;F3;FOSL2;EFNA1;KRT19;KRT18;MAP7D1;BCL3;ZYX;TAGLN2
TP63 CHEA	0.000779229	0.00352347	FAM49B;CSF1;PROS1;ANTXR1;LOXL1;GALNT10;ELK3;ARHGDIB;CYP1B1;PTGFRN;OSTF1;TMSB10;KCNH2;SEMA6B;CD93;KDM2B;SERPINF1;TPM1;KRT8;TPST2;TPST1;CRISPLD2;MAP7D1;RBP1;PPIA;ZFPM1;EPHA3;PTGES;SPRR2G;HTRA3;HSPA4L;TACSTD2;NID1;MYL12B;CNN2;NUAK2;FLRT2;SERPINH1;TSPAN5;SFN;S100A14;WNT4;LHPP;WWTR1;EGR1;WNT10A;RPL41;JUP;RBPMS;LHFP;NEK6;NFKB1;MANBAL;SMAD7;EHD4;COL5A1;PTK7;SSPN;SDC1;FXYD6;GRB2;PRR7;CDKN1A;TINAGL1;RPLP1…
CEBPD ENCODE	0.00106016	0.00459403	ARF4;EIF4A1;BTG2;RPLP1;APIP;NENF;RPL9;ACTB;TUBA1C;TUBA1B;MAP1LC3B;SPRED1;MYC;CFL1;RPL36;COTL1;JUNB;IER5;ACTR3;RPL23;ACTN1;RPS6;RPL13A;TNFRSF1A;PDRG1;EEF1A1;EID1;CREB3;MYL6;DDAH2;NDUFS4;FSCN1;CDC42EP1;GARS;RPL26;PFN1;PPP1R15A;CEBPB;ABHD5;SAV1;SNX3;GPR153;DRAM1;BAG2;GNG5;CCDC85B;PSMB1;RPL13;POLR2G;RPL18;PDLIM7;JUN;MARCKSL1;TGFB1;H3F3B;GADD45B;IRF2BP1;EIF2S2;EIF1;BST2;KLF6;RPS27;BAMBI;RPL27A;CCNG1;C…
PML ENCODE	0.00131687	0.00542628	MTCH1;EIF4A1;RPL30;RPL3;ZFAND3;PEBP1;UBE2Z;RPL8;RPL10A;PSMD8;PPP1CB;RPS16;RPS19;SNRPD1;MYC;CFL1;HCFC1R1;BANF1;RPL38;RPL37;KPNA2;JUNB;IER5;TMSB10;RPP38;RPS12;WDR83OS;RPS9;PAQR4;RPS7;IMP3;RPS8;RPS5;RPSA;EEF1A1;CLNS1A;SUB1;FSCN1;RPL26;ATF5;PFN1;PPIA;RPL28;SNRPB;RNASEH2C;PPP1R35;SAV1;PRDX2;STIP1;PPP4C;SERPINH1;BTF3;JUN;XBP1;RPL41;JUND;GADD45B;TBCC;ARPC5;PA2G4;MANBAL;EIF1;RPS25;RPS28;P4HA1;UBE2S;RPL27…
MYOD1 ENCODE	0.00135657	0.00542628	PPP1R14B;PRMT1;SEMA3D;HSPB1;HRCT1;LSP1;SULF1;EML1;WISP1;PPP1R9B;FMNL3;TTC9;TUBA1B;TUBB2B;CDC34;ARL6IP5;TMEM119;ANKRD1;ANGPTL2;ESYT1;PDLIM4;CLEC2D;SH3BGR
SPI1 ENCODE	0.00158926	0.00597948	RPL4;EIF4A1;ZFAND3;PROS1;GIMAP6;ICAM1;RPL7;EEF1B2;PYCARD;RPS15;LAPTM4A;SNRPD2;RPS19;CFL1;BANF1;OSTF1;RPL37;RPS11;IER5;TMSB10;B2M;ANKRD13A;RPS13;SERPINF1;RPL23;RPS6;F2R;AIP;ARID5A;RUNX1;CPED1;SFRP4;MYL6;TYROBP;PRKAR1B;PRKAR1A;SARNP;FSCN1;ERP29;RPL27;RPL28;CSNK1G2;SRSF9;BCL10;CORO1A;SAMSN1;RTN4;CNN2;RRP7A;CD79B;INPP5D;CD14;S100A11;RPL41;TBCC;ARPC4;ARPC5;NFKB1;NFKB2;RPS25;EIF6;ARPC2;REEP5;ARPC3;UBE2…
TAF1 ENCODE	0.00160986	0.00597948	RPL4;EIF4A1;RPL5;RPL30;RPL3;RPL32;RPL34;EIF4A3;PPP2R2A;RPL8;RPL9;ACTB;RPL6;UBE2L3;RPL7;PSMD8;RPS15;RPS14;RPS16;CAPNS1;SNRPD2;RPS19;RPL18A;SNRPD1;PPP2R1A;MYC;STMN1;RPL36;RPL38;RPL37;RPS11;JUNB;IER5;RPL39;RPS10;IER2;RPS13;RPS12;RPL21;IMP3;RPL23;MYL6;CARHSP1;PRKAR1B;CLNS1A;SUB1;SARNP;FLYWCH2;RPL27;RPL26;ATF5;PFN1;RPL28;PRR13;MYL12B;SNX3;RRAS;TSPAN4;S100A13;SERPINH1;BTF3;JUN;XBP1;RPL41;JUND;H3F3B;GAD…
SRF ENCODE	0.00207291	0.00743388	RPL32;SSNA1;BCL10;PLOD1;TRIAP1;ACTB;MYL12A;EEF1B2;CNN2;RPS15A;GLIPR2;CFL1;RSU1;RPL18;JUNB;IER2;CAP1;ACTR3;GABARAPL2;EGR1;MED9;ARPC4;ARPC5;FOSL2;RAB11B;MYO1E;NR4A3;MAPKAPK2;ZYX;CCDC86;PSMG4;FOSB;EIF3H;PFN1;MAP3K14
ATF2 ENCODE	0.00250293	0.00839967	RPL4;EIF4A1;RPL5;RPL30;RPL3;RPL32;RPL34;EIF4A3;EMC10;PPP2R2A;RPL8;CCDC102A;RPL9;RPL6;RPL7;PSMD8;RPS15;RPS14;RPS16;SNRPD2;RPS19;MYC;RPL36;RPL38;RPL37;RPS11;IER5;RPS13;RPS12;WDR83OS;RPL21;IMP3;RPL23;MYL6;CFDP1;PRKAR1A;CLNS1A;SARNP;TAGLN2;KCTD11;RPL27;RPL26;ATF5;PFN1;SET;FUT10;MYL12A;TSPAN4;S100A13;APOE;VASP;EGR1;JUN;RPL41;JUND;H3F3B;GADD45B;IRF2BP1;PA2G4;EIF1;FOSL2;AIMP1;RPS26;RPS25;RPS28;RPS27;RPL…
CREB1 CHEA	0.00250375	0.00839967	EIF4A1;TXNL4B;RPL34;GTF2B;EIF4A3;PITPNA;ACTB;RPS14;RPS19;RPS18;FAM174A;RPL37;JUNB;B2M;IER2;RPS13;KDM2B;AIP;MED9;GTF2F1;HIC1;EEF1A1;MORF4L1;MYL6;CDC34;MORF4L2;MAP1A;CCDC86;CHMP4B;RPL26;SNRPC;PPIA;RPL28;CSNK1G2;ANAPC11;SOCS3;STIP1;PPP4C;NUAK2;ATG7;SERF2;EGR1;XBP1;RTFDC1;JUND;JUP;H3F3B;TBCC;ARPC4;EIF2S2;EIF1;NFKB2;FOSL2;EHD4;RPS27;NR4A3;GNB2;MAFF;CALU;CALM2;MXD4;OGFR;ARF4;PRR7;BTG2;CDKN1A;HSP90AB1;M…
GATA2 CHEA	0.00264155	0.00843015	ACVRL1;COL18A1;BTG2;CDKN1A;SPI1;ALAS1;SERPINE1;FHL2;ICAM2;RCSD1;GALNT10;PPP1R9B;TUBA1C;LYL1;CDH5;DUSP10;ARHGDIB;EFHD2;ARL6IP5;COTL1;PIP4K2A;SH3BGRL3;CD34;IER5;IER2;CMKLR1;RPS9;EDN1;TPM4;IL1R1;MMP2;IFNGR2;RHOG;F3;TNFRSF1A;RUNX1;EEF1A1;PTP4A2;OLFM2;MAPKAPK2;MCM3;CDC42EP1;ZFPM1;ENG;PPP1R15A;CEBPB;PKDCC;RALB;GATA6;ABHD5;FSTL1;CRIP1;FBLN2;ART4;INPP5D;LMNA;TSPAN5;HES1;S100A11;JUN;JUP;LAPTM5;KLF2;BST2;F…
TCF3 CHEA	0.00267495	0.00843015	CUEDC2;RARG;IFITM1;IFITM2;ITGB5;GTF2B;HSPB8;HSPB1;SNX10;RERG;CTGF;IRF2BPL;TMEM145;GJA1;SPRED1;UBL3;CAPNS1;CAPZB;CSRP1;RPS19;BASP1;MYC;STMN1;ANKRD1;CD38;PTGFRN;OSTF1;YWHAG;DACT1;LEFTY1;HSP90AA1;RPL21;TCF15;KDM2B;UNC5B;RPS8;CACNA2D1;ACTN1;TMOD3;H2AFX;RHOA;MESDC1;CPED1;CLDN4;RCN1;CD200R1;CDC42EP4;MAP7D1;PPAP2B;FSCN1;POLR1D;CDH13;PLIN2;RHOU;PAFAH1B3;PTMA;ITGA9;SET;PCOLCE2;FBLIM1;SRC;SLC43A1;THBS2;RTN…
PPARG CHEA	0.00291679	0.00892194	CDKN1A;TES;YWHAB;HSPB8;HILPDA;BRK1;SNX10;NENF;YBX3;ACTB;ACTG2;TUBA1C;CYP1B1;EMILIN1;PHLDA1;PTRF;YWHAG;EIF5A;PDGFRA;DENND2A;RNASE4;RHOB;RBP7;CCDC80;CLDN15;ERP29;PECAM1;RPL27;GARS;PTMA;CSNK1G2;PKDCC;SEMA3F;SMIM7;SDCBP;POLD4;PGRMC2;RRAS;JUN;XBP1;RBPMS;FKBP1A;KLF6;FMNL2;ARPC2;CDKN2AIPNL;TNIP1;CD9;GRB2;VIM;MAP3K14;PVRL2;CLEC2D;SPG21;BCL2L1
MAX ENCODE	0.00400319	0.0118952	RPL4;MTCH1;EIF4A1;RPL5;FAM49B;RPL30;RPL32;GOLT1B;SERPINE1;MRFAP1;PEBP1;RPL10A;NUDT3;RPL7;TOMM22;EEF1B2;SNRPD1;ARHGDIA;STMN1;CFL1;HCFC1R1;BANF1;RPL37;RPS11;JUNB;RPL39;SLC39A1;RPS10;RPP38;RPS13;RPS12;RPL21;IMP3;RPS8;RPL23;RPS5;RPS6;AIP;RPSA;EBNA1BP2;CFDP1;PRKAR1B;CLNS1A;SUB1;MORF4L2;ERP29;SNRPG;CCDC86;TAGLN2;RPL27;RPL26;ATF5;SNRPC;PFN1;PPIA;ARL3;ANAPC11;NUAK2;BAG2;CHST12;EIF4EBP1;TSPAN4;SERF2;COA4;…
EGR1 CHEA	0.00483892	0.0139791	CSTB;IFITM2;RALB;ARL1;UBE2L6;BCL10;THBS1;PSMB10;RELB;SDCBP;CALD1;S100A13;AKT1;LBP;VSTM4;EPHB1;CLIC1;YWHAH;EGR1;EGR2;JUN;GADD45B;JUP;TNFRSF12A;IFNGR1;STAT3;LIMK1;PLAUR;TBC1D2B;MMP9;FOSL2;MYADM;MICU1;ARF5;MYD88
ZNF384 ENCODE	0.0103874	0.0290184	FAM49B;HSP90AB1;EIF4A3;CIB2;TRIAP1;RPL6;ACTB;ELK3;TUBA1C;SPRED1;TUBA1A;CCND2;CAPNS1;MYC;BANF1;KPNA2;RPS10;YWHAG;SRGN;GABARAPL2;CD52;ANXA2;CCDC115;EMP1;SERPINB9;MRPL48;DYNLL1;MOB3A;PTP4A1;MORF4L1;CREB3;CARHSP1;RAP2A;CFDP1;MORF4L2;MCM3;FKBP7;RPL27;TAGLN2;PRR13;ARL3;STIP1;SH3BGRL;RPS15A;TCOF1;CNPY4;RPL41;NOP58;XBP1;RTFDC1;GADD45B;TBCC;NAP1L1;EIF1;FOSL2;RAB11B;SMAD7;RPS26;P4HA1;EIF3K;ARPC3;GNB2;ID3;G…
IRF8 CHEA	0.0106029	0.0290184	HSP90AB1;RNASE4;IFI35;LSP1;HOXC10;PSMB10;TNFSF13B;TAPBP;TBRG1;POLD4;UCP2;ERP29;CASP1;PSME2;TLR4;TMEM229B
ZBTB7A ENCODE	0.0115087	0.0306899	COL16A1;TMEM200B;CHPF;ZFAND3;RAB3D;PROS1;RASL11A;CIB2;PPP2R2A;CCDC102A;CLU;NUDT3;ACTB;ICAM1;ELK3;EEF1B2;RPS6KA4;KRTCAP2;LGALS1;CAPNS1;SOX18;FCGRT;TUBB3;PPP2R1A;MYC;HCFC1R1;AP1S1;JUNB;TMSB10;IER2;GABARAPL2;PAQR4;S100A1;RPS8;ACTN1;F2R;ARID5A;TBC1D2B;GTF2F1;MOB3A;EEF1A1;MORF4L1;MYL6;BCAM;CARHSP1;CDC34;MAP7D1;CERCAM;MYADM;VOPP1;PSME2;FLYWCH2;NPTXR;PFN1;CTXN1;ZFPM1;CSNK1G2;SRSF9;SHC2;CD151;FBLIM1;PPP1…
SMC3 ENCODE	0.0167671	0.0435944	CHPF;CIB2;UBE2L6;CLU;ANTXR1;PPP1CB;BASP1;MYC;ARHGDIA;FAM198B;RPL36;FBXO6;RPL38;EPHB1;PHLDA1;TPM4;PDGFRL;HIC1;CPED1;SFRP4;MORF4L2;KCTD11;STEAP1;CTXN1;RTN4;TMEM121;SOCS3;GRK5;PENK;S100A14;EGR1;JUN;EGR2;XBP1;TGFB1;GADD45B;TGFB3;MRPL23;NFKB2;COL1A1;EHD2;COL1A2;ARPC3;BAMBI;SELM;NABP2;SNAI1;BCL2L1;ITM2C;COL14A1;CPZ;HOXC10;IRF2BPL;THBD;SFR1;ADAMTSL2;DACT3;EDN1;SPHK1;GPX8;RHOG;CACYBP;RHOC;PDRG1;PTP4A2;EL…
IRF1 ENCODE	0.0184339	0.046759	OGFR;SLC43A3;UBE2L6;PPP2R2A;IFI35;MEA1;PSMB10;CKS1B;DUSP10;PSMB1;LMNA;TCEB1;RALY;BAK1;B2M;TMSB10;ANKRD13A;YWHAG;RPS12;SRGN;JUN;JUND;H2AFV;ISG15;LRG1;PSME1;PSME2;PSMG4

## Sheet: 5.YAP targets downreg in KOvRC
Yap target genes downregulated in kidneys of RC/RC:Casp1 KO mice vs RC/RC mice
0610040J01Rik
2310022B05Rik
2310036O22Rik
2410016O06Rik
2610524H06Rik
5430435G22Rik
5730508B09Rik
9430020K01Rik
Abhd12
Acbd6
Actb
Actr3
Acvrl1
Adamts2
Ak5
Akap12
Akr1b8
Akt1
Alas1
Aldh1a2
Alox5ap
Alx1
Anapc11
Ankrd13a
Antxr1
Anxa1
Anxa2
Anxa3
Anxa5
Aplp1
Apod
Arf4
Arf5
Arf6
Arhgdia
Arpc1b
Arpc2
Arpc3
Atf3
Atg7
Atic
Atoh8
Atox1
Atp6v1f
Atxn10
Axl
B3galt1
B4galt2
Bace2
Bag2
Bambi
Banf1
Basp1
Batf
Batf3
Bcam
Bcl2l1
Bcl3
Bgn
Bmp2
Bre
C1qtnf7
Cacna2d1
Cald1
Calm1
Calm2
Calm3
Calu
Capns1
Capzb
Carhsp1
Ccdc109b
Ccl17
Ccl2
Ccm2
Ccnd2
Ccng1
Cct3
Cct5
Cct7
Cd200
Cd209a
Cd24a
Cd34
Cd38
Cd44
Cd83
Cd9
Cd93
Cdc34
Cdc42
Cdc42ep1
Cdc42ep4
Cdh11
Cdh13
Cdh19
Cdh5
Cdkn2b
Cfdp1
Cfh
Cfl1
Chmp2a
Chmp4b
Chst12
Ckap4
Cldn15
Cldn5
Clic1
Col14a1
Col16a1
Col18a1
Col1a1
Col1a2
Col3a1
Col4a1
Col4a2
Col5a1
Col6a2
Col8a1
Col8a2
Colec11
Coro1b
Cpz
Crip1
Crispld2
Csk
Csrp1
Ctgf
Ctsb
Ctsd
Cx3cl1
Cygb
Cyr61
Cyth3
Dap
Dcakd
Dcn
Dennd2a
Dio3
Dlc1
Dpt
Dpysl3
Dstn
Dtd1
Dusp10
Dusp8
Dynlrb1
Ednra
Eef1a1
Efemp1
Efhd2
Efna1
Egflam
Egr1
Ehd2
Ehd4
Eif3d
Eif4a1
Eif4a3
Eif5a
Eif6
Eltd1
Eml1
Emp1
Endod1
Ensa
Entpd1
Epha3
Ephb1
Erh
F13a1
F2r
Fam174a
Fbln1
Fbln5
Fhl2
Fkbp7
Flot1
Flrt2
Fmnl3
Fmod
Fosl2
Foxj1
Foxs1
Fst
Fstl1
Ftl1
Fut10
Fxyd1
Fxyd5
Fyn
Fzd2
Gadd45b
Galnt10
Gars
Gas6
Gata6
Gdf15
Gimap6
Gja4
Gjc2
Glrx3
Gltscr2
Gmds
Gnai2
Gnb1
Gnb2
Gnb2l1
Gng2
Gpc6
Gpihbp1
Gpr124
Gpr27
Gpx7
Grb2
Gria4
Grk5
Gsn
Gtf2b
Gucy1a2
Gyg
H2afx
H3f3b
Hcfc1r1
Hes1
Hexa
Heyl
Hgf
Hmox1
Hn1
Hoxa11
Hoxc10
Hs3st1
Hsbp1
Hsp90aa1
Hsp90ab1
Hspb1
Id3
Ier2
Ier5l
Ifi30
Ifi35
Ifngr1
Ifngr2
Igfbp7
Il1r1
Il34
Inpp5d
Irf2bp1
Islr
Itga11
Itga9
Itgb1
Itgbl1
Itm2c
Jam2
Jun
Junb
Jund
Jup
Kcnh2
Kdelr2
Klf2
Klf4
Klf6
Klhdc8a
Krt19
Krt8
Krtcap2
Laptm4a
Laptm5
Lbp
Lfng
Lgi2
Lhfp
Lif
Litaf
Lmna
Loxl1
Loxl2
Lrrc32
Lrrc8a
Lrrc8c
Lrrn2
Lsp1
Ltbp4
Ly6a
Ly6c1
Ly6e
Man1c1
Map3k14
Marcks
Marcksl1
Matn2
Mcm3
Mcm5
Med9
Mex3d
Mfap2
Mfge8
Mgmt
Mgp
Mmp2
Mpz
Mrc2
Mrfap1
Mt1
Myadm
Myc
Myl9
Myo1b
Myo1e
Nap1l1
Nbl1
Ndn
Ndufs4
Nfkb1
Nkd1
Nov
Npc2
Npm1
Nptx2
Nr4a3
Nutf2
Nxn
Olfml2b
Ostf1
Pa2g4
Pabpc1
Pafah1b3
Palmd
Pcna
Pcolce2
Pdgfra
Pdlim3
Pdlim7
Pdpn
Pecam1
Pfn1
Phc2
Pi16
Pip4k2a
Pitpna
Pitpnb
Pla2g4a
Pla2g7
Plac8
Plscr3
Plvap
Pmepa1
Pmp22
Pofut2
Ppap2a
Ppp1ca
Ppp1cb
Ppp1r9b
Ppp2r1a
Ppp2r2a
Ppp4c
Prdx2
Prkar1a
Prkch
Prmt1
Pros1
Prr7
Prrx1
Prss23
Psma6
Psmg4
Ptger4
Ptges3
Ptgfrn
Ptgis
Ptk7
Ptma
Ptp4a2
Pycard
Rab31
Rab3d
Rabac1
Ralb
Ranbp1
Rap2a
Rasl11b
Rbbp7
Rbpms
Rcn1
Rcsd1
Reep5
Relb
Rftn1
Rgs16
Rgs5
Rgs7bp
Rhob
Rhoc
Rhog
Ripply3
Rnase4
Robo2
Rpl13a
Rpl23
Rpl27
Rpl3
Rpl30
Rpl32
Rpl34
Rpl37
Rpl38
Rpl4
Rpl6
Rpl7
Rpl8
Rpl9
Rplp1
Rpp30
Rps14
Rps15a
Rps2
Rps21
Rps23
Rps25
Rps27
Rps27a
Rps3
Rps5
Rps6ka4
Rps7
Rps9
Rrp15
Rsu1
Rtn1
Rtn4
Runx1
Ruvbl2
S100a10
S100a6
S1pr3
Samd4
Samsn1
Sdcbp
Sdf2l1
Sdk2
Sec61a1
Selm
Sema3d
Serbp1
Serf2
Serpine2
Sf3b5
Sgce
Sh3pxd2b
Slc16a3
Slco2b1
Slit3
Smad7
Smarce1
Smoc2
Snrpb
Snx10
Snx3
Spag7
Sparcl1
Sphk1
Spon1
Spp1
Spry1
Spry2
Spsb1
Ss18
Sspn
Stat3
Steap1
Stx12
Stx6
Stx8
Sulf1
Syt13
Tacstd2
Tagln2
Tbc1d2b
Tceb1
Tceb2
Tcerg1l
Tcf21
Tcof1
Tes
Thbs1
Thy1
Tifa
Tifab
Timp2
Tlr4
Tm4sf1
Tmed3
Tmeff2
Tmem119
Tmem121
Tmem171
Tmem45a
Tmem47
Tmem50a
Tmsb10
Tmsb4x
Tnfaip2
Tpm1
Tprgl
Tsc22d1
Tspan5
Tspan9
Ttc9
Ttll12
Tuba1c
Tubb3
Tubb5
Tubb6
Ube2l3
Ube2r2
Ube2z
Ubl3
Uchl1
Ucp2
Ust
Wipf1
Wisp1
Wisp2
Wnt4
Wnt7b
Wwtr1
Xbp1
Ywhab
Ywhag
Zcchc17
Zfand3
Zfp385a
Zfp521
Zfp637
Zfp703
Zfpm1

## Sheet: 6.YAP Myc downreg in KOvRC
Coordinately regulated YAP/Myc targets downregulated in RC/RC:Casp1KO vs RC/RC
GeneName	KO (RC/RC:Casp1 KO	Dis (RC/RC)	log2FoldChange	pvalue	padj	Gene_ID
Tmem45a	45.3175	169.362	-1.6385	7.4613e-11	1.2165e-08	ENSMUSG00000022754
Smoc2	715.515	2605.63	-1.5438	2.6629e-08	2.3033e-06	ENSMUSG00000023886
Dpt	85.8541	250.783	-1.3066	8.7041e-07	4.5427e-05	ENSMUSG00000026574
Il33	219.669	612.247	-1.2764	4.1032e-07	2.3998e-05	ENSMUSG00000024810
Cyp1a1	17.0519	50.7041	-1.2645	7.8823e-06	0.00026253	ENSMUSG00000032315
Phlda3	159.975	486.187	-1.2388	5.7458e-05	0.00128	ENSMUSG00000041801
Fam26e	26.0223	74.5056	-1.1595	0.00018956	0.0031777	ENSMUSG00000049872
Tnfrsf12a	350.325	834.733	-1.1526	6.1354e-09	6.1767e-07	ENSMUSG00000023905
Islr	197.685	499.712	-1.1497	6.6952e-06	0.00023185	ENSMUSG00000037206
C1qtnf6	103.162	256.801	-1.1154	2.2598e-05	0.00060249	ENSMUSG00000022440
Cyr61	719.687	1600.76	-1.0993	1.1154e-12	2.6346e-10	ENSMUSG00000028195
Gdf15	171.851	404.05	-1.0907	3.2994e-06	0.00012988	ENSMUSG00000038508
Cib2	56.3283	144.048	-1.0823	0.00022448	0.0035993	ENSMUSG00000037493
Colec12	663.993	1501.51	-1.0632	9.7217e-07	4.9496e-05	ENSMUSG00000036103
Ctgf	1510.92	3508.73	-1.0386	6.2786e-05	0.0013608	ENSMUSG00000019997
Cxcl13	6.21778	21.2407	-1.0135	0.0053088	0.035984	ENSMUSG00000023078
Ramp1	26.1641	58.3527	-0.99479	9.088e-05	0.001825	ENSMUSG00000034353
Ifitm1	291.969	707.03	-0.99362	0.0011295	0.011691	ENSMUSG00000025491
Cd14	179.456	388.426	-0.98812	1.9914e-05	0.00054595	ENSMUSG00000051439
Gja4	97.8045	209.593	-0.9711	3.1682e-05	0.00079956	ENSMUSG00000050234
Alox5ap	107.589	246.891	-0.96447	0.00092157	0.010046	ENSMUSG00000060063
Lif	52.7684	136.736	-0.9557	0.0046805	0.032974	ENSMUSG00000034394
Trem2	21.9282	60.4328	-0.95557	0.0061914	0.039911	ENSMUSG00000023992
S100a11	1992.85	4069.1	-0.95159	1.0593e-06	5.3321e-05	ENSMUSG00000027907
Samd4	206.152	412.147	-0.9488	1.5855e-09	1.8844e-07	ENSMUSG00000021838
Lgals1	1531.93	3149.47	-0.93203	3.2085e-05	0.00080751	ENSMUSG00000068220
Olfm2	33.8289	69.8869	-0.90265	0.00025349	0.0039311	ENSMUSG00000032172
Agap2	79.0496	159.353	-0.87491	0.00034266	0.0049474	ENSMUSG00000025422
Unc5a	57.4775	117.199	-0.87489	0.00066117	0.0079199	ENSMUSG00000025876
Glipr2	66.9809	145.957	-0.8618	0.0055611	0.037134	ENSMUSG00000028480
Serpinb6b	249.441	494.639	-0.85766	0.00053192	0.0067817	ENSMUSG00000042842
Tcf21	668.33	1362.21	-0.85729	0.0017116	0.015991	ENSMUSG00000045680
Aspn	75.6662	158.927	-0.84073	0.0051737	0.035341	ENSMUSG00000021388
Ogn	486.384	906.617	-0.83312	1.3439e-05	0.00039615	ENSMUSG00000021390
Lgals3	900.054	1711.42	-0.83188	0.00018881	0.003168	ENSMUSG00000050335
Fam198b	122.325	242.86	-0.82536	0.0025194	0.020813	ENSMUSG00000027955
Ccl6	115.032	220.306	-0.81246	0.001109	0.011543	ENSMUSG00000018927
Gpm6b	269.937	479.516	-0.76592	6.2113e-05	0.001354	ENSMUSG00000031342
Cks1b	54.0121	98.7548	-0.76418	0.0011063	0.011522	ENSMUSG00000028044
Gadd45b	120.896	221.441	-0.74732	0.0035164	0.026671	ENSMUSG00000015312
H2afx	258.034	438.801	-0.71931	2.5962e-05	0.00067555	ENSMUSG00000049932
Sspn	169.698	296.326	-0.71776	0.0012738	0.012817	ENSMUSG00000030255
Thbs1	2290.98	3958.26	-0.70215	0.0022958	0.019406	ENSMUSG00000040152
Pla2g4a	236.191	404.461	-0.69527	0.0017698	0.016401	ENSMUSG00000056220
Cd83	83.9565	144.747	-0.69312	0.0028878	0.023088	ENSMUSG00000015396
Ccdc85b	546.931	917.378	-0.68067	0.00095215	0.010288	ENSMUSG00000095098
AW112010	109.621	186.181	-0.67849	0.0030643	0.024208	ENSMUSG00000075010
Ptp4a3	356.494	592.672	-0.67118	0.00092453	0.010067	ENSMUSG00000059895
Angptl2	1522.14	2542.42	-0.65098	0.0065147	0.041583	ENSMUSG00000004105
Ltbp4	2907.02	4613.97	-0.61379	0.0019691	0.017602	ENSMUSG00000040488
Sh3pxd2b	239.459	377.817	-0.59979	0.0035447	0.026813	ENSMUSG00000040711
Mad2l1	92.5544	143.625	-0.59366	0.00060788	0.0074442	ENSMUSG00000029910
Ggta1	199.872	306.764	-0.56654	0.0040663	0.029728	ENSMUSG00000035778
Pdgfb	827.374	1254.58	-0.56035	0.0021684	0.01872	ENSMUSG00000000489
Rpa2	160.622	242.244	-0.55017	0.002752	0.022286	ENSMUSG00000028884
Cdkn2c	341.999	512.559	-0.5464	0.0023572	0.019802	ENSMUSG00000028551
Serpinb6a	586.993	867.604	-0.53436	0.00088761	0.0098036	ENSMUSG00000060147
Mcm5	178.712	262.961	-0.52028	0.0031954	0.024952	ENSMUSG00000005410
2410006H16Rik	223.58	324.026	-0.5113	0.00079894	0.0091139	ENSMUSG00000086841
Tmem43	571.369	828.253	-0.51128	0.00068758	0.0081514	ENSMUSG00000030095
Mcm3	192.743	281.108	-0.50593	0.0064424	0.041226	ENSMUSG00000041859
Efemp1	597.61	853.747	-0.48436	0.0048369	0.033714	ENSMUSG00000020467
Prmt1	687.895	965.02	-0.46681	0.0015587	0.01491	ENSMUSG00000052429
Rbpms	1459.59	2035.27	-0.46601	8.8439e-05	0.0017865	ENSMUSG00000031586
Stmn1	865.086	1172.42	-0.43088	1.6504e-06	7.3979e-05	ENSMUSG00000028832
